# Supplementary material for: Buckling suppression of a thin-walled Miura-origami patterned tube
Source: PLoS One. 2022 Jul 26;17(7):e0270228. doi: 10.1371/journal.pone.0270228 (PMC9321408; doi:10.1371/journal.pone.0270228)
Supplement: S1 Table — (XLSX) [file pone.0270228.s002.xlsx]

## Sheet: Constitutive relationship
Data of the constitutive relationship of the material of the test specimen in Zhou's work
Strain	Stress/MPa
0	0
4.33598e-05	0.573867
0.000325198	102.947
0.00145255	106.085
0.00318385	109.992
0.00439172	113.012
0.00568013	115.853
0.00749195	119.702
0.00890114	122.543
0.0103103	125.504
0.0124845	129.53
0.0141353	132.49
0.0157458	135.45
0.0172758	138.055
0.0188057	140.601
0.0202955	143.028
0.0213423	144.922
0.0231944	147.409
0.0250867	150.665
0.026657	152.796
0.028509	155.579
0.029878	157.769
0.0314482	159.604
0.0332198	162.209
0.0355147	165.169
0.03785	168.425
0.0398631	171.326
0.0417957	174.05
0.0438491	176.773
0.0462649	179.496
0.0484793	182.16
0.0508145	184.942
0.0529887	187.251
0.0552434	189.915
0.0567734	191.869
0.0586658	193.822
0.0605581	195.894
0.0623297	197.552
0.0646246	200.098
0.0669599	202.584
0.0690133	204.478
0.0717511	207.201
0.0746098	209.984
0.0773879	212.292
0.0800452	214.423
0.0823805	216.91
0.085843	219.455
0.0878562	221.231
0.0910772	223.776
0.0934527	225.552
0.0966334	228.039
0.0990492	229.637
0.101747	231.827
0.104605	233.484
0.107021	235.201
0.109638	236.918
0.112336	238.693
0.115396	240.528
0.118778	242.6
0.122079	244.316
0.124777	245.915
0.127394	247.394
0.130414	249.111
0.133876	250.887
0.137178	252.425
0.140077	254.083
0.143499	255.74
0.146599	256.983
0.149861	258.64
0.153122	260.179
0.156584	261.422
0.160852	263.612
0.164033	265.032
0.168301	266.512
0.17128	267.991
0.175186	269.352
0.178769	270.536
0.182151	271.66
0.18501	273.021
0.187828	274.087
0.190727	274.856
0.193948	276.04
0.196928	276.809
0.199182	277.756
0.203007	278.88
0.206309	279.649
0.20957	280.359
0.213194	281.246
0.215932	281.897
0.218669	282.43
0.221931	283.199
0.223904	283.376
0.227849	283.375
0.230225	283.138
0.231634	282.901
0.232641	282.072
0.233687	281.006
0.234452	280.058
0.235378	278.519
0.236143	276.861
0.236868	274.907
0.237512	272.657
0.238036	270.111
0.238599	267.624
0.239163	264.604
0.239646	261.525
0.24017	257.972
0.240613	253.768
0.241015	250.985
0.241418	247.255
0.242062	243.466
0.242505	239.617
0.242827	235.354
0.24327	232.038
0.243592	228.663
0.244317	223.156
0.244639	219.13
0.244921	215.933
0.245162	211.847
0.245605	207.939
0.245968	202.966
0.24629	197.459
0.246733	192.367
0.247014	186.15
0.247457	180.999
0.247699	176.676
0.24782	172.65
0.2479	168.091
0.248101	163.769
0.248303	158.914
0.248544	155.716
0.248746	149.795
0.249068	145.651
0.24939	141.032
0.249672	136.473
0.249994	131.144
0.250195	126.467
0.250719	121.493
0.251041	117.23
0.251202	111.131
0.251484	105.388
0.251524	102.309
0.251967	96.9208
0.25253	92.1247
0.252852	87.0918
0.253175	82.7103
0.253497	77.8551
0.253819	72.5854
0.254262	66.546
0.254503	61.5723
0.254785	57.8421
0.255067	54.1118
0.255228	47.8948
0.255631	42.9212
0.255872	35.9936
0.256315	29.8358
0.256718	24.9213
0.256959	20.303
0.257402	18.645
0.257926	17.2239
0.258006	15.2108
0.258046	12.6056
0.259214	12.6646
0.260945	12.605

## Sheet: Data of physical test
Data of the axial compressive force-displacement curve in the test in Zhou's work
Displacement/mm	Force/kN
0	0
0.141053	0.330545
0.387763	0.609117
0.696874	2.60196
0.954304	7.22528
1.25535	10.8946
1.41495	13.3598
1.61825	15.0504
1.65361	15.3526
1.74185	15.7398
1.86528	16.0421
2.00638	16.4812
2.20906	16.7787
2.44698	17.0998
2.66726	17.3406
2.93155	17.5483
3.18701	17.6946
3.4865	17.8504
3.84763	17.9589
4.32322	18.0438
4.90444	17.9729
5.35353	17.8689
5.57366	17.7744
5.70572	17.6988
5.87302	17.6232
6.16357	17.4578
6.34849	17.42
6.68319	17.5333
6.99148	17.6418
7.27327	17.5992
7.4846	17.5189
7.69592	17.4433
7.93367	17.3582
8.09215	17.2732
8.36512	17.1787
8.69971	17.0322
9.01679	17.1218
9.31621	17.1029
9.4923	17.0037
9.80927	16.8619
10.1351	16.7721
10.6987	16.6822
11.0685	16.6019
11.4207	16.5121
11.7729	16.342
12.0371	16.2427

## Sheet: Data of simulation in this work
Data of the axial compressive force-displacement curve in the simulation
Displacement / mm	Force / kN
0	0
0.112752	2.38028
0.150336	3.53436
0.206711	4.90483
0.263087	6.05891
0.319463	7.21298
0.365399	8.05049
0.390455	8.60349
0.421775	9.24464
0.444743	9.78962
0.480239	10.4268
0.509471	10.9958
0.54079	11.6049
0.570022	12.198
0.601342	12.799
0.63475	13.3761
0.684862	13.9972
0.741238	14.5702
0.805966	15.1673
0.887397	15.7363
0.987621	16.2853
1.03982	16.4376
1.10872	16.5859
1.21104	16.7021
1.50336	16.9024
1.79359	17.0787
2.09843	17.227
2.40746	17.3112
2.69978	17.3953
3.01924	17.4554
3.32826	17.5195
3.64981	17.6157
3.95048	17.6798
4.27412	17.7479
4.57688	17.7439
4.87964	17.7359
5.18867	17.6558
5.49769	17.5596
5.81089	17.4634
6.11782	17.4234
6.43311	17.4153
6.74004	17.4113
7.05116	17.3953
7.36227	17.3312
7.67964	17.2671
7.98658	17.1469
8.2789	16.9786
8.56913	16.7822
8.86771	16.5979
9.16212	16.4055
9.46696	16.2172
9.74467	16.0208
10.0558	15.8405
10.3377	15.6522
10.6383	15.4799
10.9369	15.3156
11.248	15.1873
11.5445	15.0751
11.8556	15.011
11.9997	14.983
