# Supplementary material for: Buckling suppression of a thin-walled Miura-origami patterned tube
Source: PLoS One. 2022 Jul 26;17(7):e0270228. doi: 10.1371/journal.pone.0270228 (PMC9321408; doi:10.1371/journal.pone.0270228)
Supplement: S2 Table — (XLSX) [file pone.0270228.s003.xlsx]

## Sheet: Data of curves
Data of the axial compressive force-displacement curves of the tubes
Displacement	Axial compressive force
mm	kN	mm	kN	mm	kN	mm	kN
	C-ORI-1		C-ORI-2		C-ORI-3		C-ORI-4
0	0	0	0	0	0	0	0
0.01	0.194734	0.01	1.04124	0.01	0.779402	0.01	0.584538
0.02	0.389564	0.02	2.08232	0.02	1.55868	0.02	1.16902
0.035	0.682	0.035	3.64363	0.035	2.72738	0.035	2.04562
0.0575	1.12107	0.0575	5.98492	0.0575	4.47992	0.0575	3.36028
0.09125	1.78063	0.09125	9.49534	0.09125	7.10758	0.09125	5.33171
0.141875	2.77215	0.141875	14.7576	0.141875	11.0465	0.141875	8.28759
0.217812	4.26417	0.217812	22.6432	0.217812	16.949	0.217812	12.7186
0.317812	6.23766	0.317812	33.0137	0.317812	24.7113	0.317812	18.5485
0.417812	8.22097	0.417812	43.3684	0.417812	32.4617	0.417812	24.3725
0.517813	10.214	0.517813	53.7073	0.517813	40.2002	0.517813	30.1907
0.617812	12.2168	0.617812	64.0305	0.617812	47.9268	0.617812	36.0031
0.717812	14.2289	0.717812	74.3382	0.717812	55.642	0.717812	41.8099
0.817812	16.2508	0.817812	84.6303	0.817812	63.3452	0.817812	47.6109
0.917812	18.2822	0.917812	94.907	0.917812	71.0311	0.917812	53.4054
1.01781	20.323	1.01781	105.168	1.01781	78.702	1.01781	59.1908
1.11781	22.3732	1.11781	115.414	1.11781	86.3368	1.11781	64.9601
1.21781	24.4327	1.21781	125.645	1.21781	93.9126	1.21781	70.6977
1.31781	26.5008	1.31781	135.854	1.31781	101.411	1.31781	76.3961
1.41781	28.5772	1.41781	146.013	1.41781	108.83	1.41781	82.0449
1.51781	30.6625	1.51781	156.12	1.51781	116.098	1.51781	87.6297
1.61781	32.7562	1.61781	166.157	1.61781	123.178	1.61781	93.0957
1.71781	34.8569	1.71781	176.081	1.71781	130.077	1.71781	98.4259
1.81781	36.9614	1.81781	185.795	1.81781	136.763	1.81781	103.63
1.91781	39.0678	1.91781	195.256	1.91781	143.239	1.91781	108.682
2.01781	41.1731	2.01781	204.45	2.01781	149.459	2.01781	113.6
2.11781	43.2817	2.11781	213.326	2.11781	155.431	2.11781	118.374
2.21781	45.3899	2.21781	221.806	2.21781	161.136	2.21781	122.99
2.31781	47.4902	2.31781	229.908	2.31781	166.569	2.31781	127.428
2.41781	49.5767	2.41781	237.696	2.41781	171.696	2.41781	131.696
2.51781	51.6484	2.51781	245.178	2.51781	176.514	2.51781	135.782
2.61781	53.7001	2.61781	252.281	2.61781	181.005	2.61781	139.683
2.71781	55.7189	2.71781	258.967	2.71781	185.212	2.71781	143.389
2.81781	57.7054	2.81781	265.234	2.81781	189.186	2.81781	146.897
2.91781	59.6572	2.91781	271.069	2.91781	192.95	2.91781	150.212
3.01781	61.5727	3.01781	276.391	3.01781	196.532	3.01781	153.356
3.11781	63.4455	3.11781	281.04	3.11781	199.938	3.11781	156.343
3.21781	65.2777	3.21781	285.221	3.21781	203.153	3.21781	159.167
3.31781	67.0772	3.31781	289.091	3.31781	206.182	3.31781	161.828
3.41781	68.8404	3.41781	292.743	3.41781	209.043	3.41781	164.343
3.51781	70.5586	3.51781	296.211	3.51781	211.757	3.51781	166.725
3.61781	72.2307	3.61781	299.505	3.61781	214.327	3.61781	168.986
3.71781	73.8559	3.71781	302.62	3.71781	216.749	3.71781	171.124
3.81781	75.4434	3.81781	305.55	3.81781	219.003	3.81781	173.152
3.91781	76.994	3.91781	308.32	3.91781	221.054	3.91781	175.073
4.01781	78.504	4.01781	310.939	4.01781	222.87	4.01781	176.884
4.11781	79.9769	4.11781	313.415	4.11781	224.479	4.11781	178.586
4.21781	81.4104	4.21781	315.761	4.21781	225.956	4.21781	180.195
4.31781	82.8075	4.29281	317.446	4.31781	227.346	4.31781	181.72
4.41781	84.1689	4.36781	319.069	4.41781	228.675	4.41781	183.164
4.51781	85.4934	4.46781	321.14	4.51781	229.953	4.51781	184.524
4.61781	86.7846	4.56781	323.116	4.61781	231.185	4.61781	185.776
4.71781	88.0418	4.66781	324.988	4.71781	232.37	4.71781	186.921
4.81781	89.2652	4.76781	326.744	4.81781	233.51	4.81781	187.977
4.91781	90.4608	4.86781	328.391	4.91781	234.61	4.91781	188.979
5.01781	91.6321	4.96781	329.932	5.01781	235.67	5.01781	189.935
5.11781	92.7819	5.06781	331.373	5.11781	236.691	5.11781	190.85
5.21781	93.908	5.16781	332.717	5.21781	237.673	5.21781	191.724
5.31781	95.0113	5.26781	333.973	5.31781	238.615	5.31781	192.555
5.41781	96.0903	5.36781	335.142	5.41781	239.509	5.41781	193.342
5.51781	97.1454	5.46781	336.228	5.51781	240.352	5.51781	194.09
5.61781	98.1789	5.56781	337.236	5.61781	241.144	5.61781	194.807
5.71781	99.1925	5.66781	338.175	5.71781	241.885	5.71781	195.5
5.81781	100.183	5.76781	339.053	5.81781	242.575	5.81781	196.17
5.91781	101.151	5.86781	339.874	5.91781	243.219	5.91781	196.82
6.01781	102.098	5.96781	340.647	6.01781	243.822	6.01781	197.448
6.11781	103.028	6.06781	341.371	6.11781	244.397	6.11781	198.057
6.21781	103.942	6.16781	342.052	6.21781	244.943	6.21781	198.65
6.31781	104.838	6.26781	342.696	6.31781	245.462	6.31781	199.228
6.41781	105.717	6.36781	343.311	6.41781	245.963	6.41781	199.792
6.51781	106.58	6.46781	343.899	6.51781	246.45	6.51781	200.345
6.61781	107.427	6.56781	344.461	6.61781	246.923	6.61781	200.885
6.71781	108.26	6.66781	344.998	6.71781	247.381	6.71781	201.415
6.81781	109.08	6.76781	345.512	6.81781	247.827	6.81781	201.935
6.91781	109.886	6.86781	346.004	6.91781	248.263	6.91781	202.448
7.01781	110.679	6.96781	346.476	7.01781	248.689	7.01781	202.953
7.11781	111.458	7.06781	346.927	7.09281	249.004	7.11781	203.451
7.21781	112.224	7.16781	347.359	7.16781	249.314	7.21781	203.939
7.31781	112.977	7.26781	347.776	7.26781	249.72	7.31781	204.419
7.41781	113.718	7.36781	348.179	7.36781	250.119	7.41781	204.89
7.51781	114.448	7.46781	348.568	7.46781	250.511	7.51781	205.353
7.61781	115.165	7.56781	348.945	7.56781	250.896	7.61781	205.808
7.71781	115.872	7.66781	349.311	7.66781	251.273	7.71781	206.255
7.81781	116.568	7.76781	349.667	7.76781	251.643	7.81781	206.697
7.91781	117.252	7.86781	350.014	7.86781	252.008	7.91781	207.131
8.01781	117.926	7.96781	350.352	7.96781	252.366	8.01781	207.559
8.11781	118.59	8.06781	350.682	8.06781	252.717	8.11781	207.98
8.21781	119.244	8.16781	351.004	8.16781	253.061	8.21781	208.396
8.31781	119.891	8.26781	351.319	8.26781	253.4	8.31781	208.805
8.41781	120.528	8.36781	351.627	8.36781	253.732	8.41781	209.208
8.51781	121.157	8.46781	351.929	8.46781	254.058	8.51781	209.606
8.61781	121.778	8.56781	352.224	8.56781	254.379	8.61781	209.998
8.71781	122.391	8.64281	352.442	8.66781	254.693	8.71781	210.385
8.81781	122.995	8.71781	352.657	8.76781	255.003	8.81781	210.767
8.91781	123.592	8.81781	352.937	8.86781	255.307	8.91781	211.145
9.01781	124.18	8.91781	353.211	8.96781	255.608	9.01781	211.52
9.11781	124.763	9.01781	353.481	9.06781	255.904	9.11781	211.889
9.21781	125.338	9.11781	353.744	9.16781	256.196	9.21781	212.255
9.31781	125.907	9.21781	354.003	9.26781	256.484	9.31781	212.617
9.41781	126.469	9.31781	354.258	9.36781	256.769	9.41781	212.976
9.51781	127.024	9.41781	354.507	9.46781	257.049	9.51781	213.33
9.61781	127.572	9.51781	354.752	9.56781	257.326	9.61781	213.681
9.71781	128.114	9.61781	354.993	9.66781	257.6	9.71781	214.028
9.81781	128.649	9.71781	355.229	9.76781	257.87	9.81781	214.372
9.91781	129.179	9.81781	355.461	9.86781	258.137	9.91781	214.711
10.0178	129.703	9.91781	355.689	9.96781	258.401	10.0178	215.047
10.1178	130.222	10.0178	355.913	10.0678	258.664	10.1178	215.38
10.2178	130.736	10.1178	356.133	10.1678	258.924	10.2178	215.709
10.3178	131.245	10.2178	356.35	10.2678	259.182	10.3178	216.035
10.4178	131.749	10.3178	356.563	10.3678	259.437	10.4178	216.358
10.5178	132.248	10.4178	356.774	10.4678	259.69	10.5178	216.677
10.6178	132.741	10.5178	356.983	10.5678	259.941	10.6178	216.994
10.7178	133.23	10.6178	357.189	10.6678	260.189	10.7178	217.309
10.8178	133.714	10.7178	357.393	10.7678	260.435	10.8178	217.62
10.9178	134.194	10.8178	357.595	10.8678	260.68	10.9178	217.929
11.0178	134.669	10.9178	357.793	10.9678	260.923	11.0178	218.236
11.1178	135.141	11.0178	357.99	11.0678	261.163	11.1178	218.54
11.2178	135.608	11.1178	358.185	11.1678	261.402	11.2178	218.842
11.3178	136.07	11.2178	358.38	11.2678	261.639	11.3178	219.142
11.4178	136.528	11.3178	358.572	11.3678	261.875	11.4178	219.439
11.5178	136.982	11.4178	358.764	11.4678	262.109	11.5178	219.735
11.6178	137.432	11.5178	358.954	11.5678	262.341	11.6178	220.029
11.7178	137.879	11.6178	359.142	11.6678	262.572	11.7178	220.321
11.8178	138.322	11.7178	359.329	11.7678	262.801	11.8178	220.612
11.9178	138.761	11.8178	359.515	11.8678	263.029	11.9178	220.901
12.0178	139.197	11.9178	359.699	11.9678	263.255	12.0178	221.189
12.1178	139.628	12.0178	359.882	12.0678	263.479	12.1178	221.476
12.2178	140.054	12.1178	360.064	12.1678	263.702	12.2178	221.761
12.3178	140.477	12.2178	360.244	12.2678	263.923	12.3178	222.045
12.4178	140.896	12.3178	360.423	12.3678	264.142	12.4178	222.327
12.5178	141.31	12.4178	360.601	12.4678	264.359	12.5178	222.607
12.6178	141.72	12.5178	360.777	12.5678	264.575	12.6178	222.886
12.7178	142.127	12.6178	360.952	12.6678	264.788	12.7178	223.163
12.8178	142.531	12.7178	361.126	12.7678	265.001	12.8178	223.439
12.9178	142.931	12.8178	361.297	12.8678	265.211	12.9178	223.714
13.0178	143.328	12.9178	361.468	12.9678	265.42	13.0178	223.987
13.1178	143.722	13.0178	361.636	13.0678	265.628	13.1178	224.258
13.2178	144.112	13.1178	361.804	13.1678	265.834	13.2178	224.528
13.3178	144.498	13.2178	361.972	13.2678	266.039	13.3178	224.797
13.4178	144.881	13.3178	362.138	13.3678	266.243	13.4178	225.063
13.5178	145.261	13.4178	362.303	13.4678	266.445	13.5178	225.329
13.6178	145.638	13.5178	362.466	13.5678	266.645	13.6178	225.593
13.7178	146.012	13.6178	362.629	13.6678	266.844	13.7178	225.855
13.8178	146.383	13.7178	362.791	13.7678	267.041	13.8178	226.116
13.9178	146.751	13.8178	362.952	13.8678	267.238	13.9178	226.375
14.0178	147.117	13.9178	363.112	13.9678	267.433	14.0178	226.633
14.1178	147.479	14.0178	363.271	14.0678	267.627	14.1178	226.89
14.2178	147.839	14.1178	363.429	14.1678	267.82	14.2178	227.146
14.3178	148.194	14.2178	363.586	14.2678	268.012	14.3178	227.4
14.4178	148.548	14.3178	363.742	14.3678	268.203	14.4178	227.654
14.5178	148.898	14.4178	363.898	14.4678	268.392	14.5178	227.906
14.6178	149.246	14.5178	364.052	14.5678	268.58	14.6178	228.157
14.7178	149.591	14.6178	364.205	14.6678	268.768	14.7178	228.407
14.8178	149.933	14.7178	364.358	14.7678	268.953	14.8178	228.656
14.9178	150.273	14.8178	364.509	14.8678	269.138	14.9178	228.904
15.0178	150.611	14.9178	364.659	14.9678	269.322	15.0178	229.151
15.1178	150.946	15.0178	364.809	15.0678	269.505	15.1178	229.397
15.2178	151.278	15.1178	364.958	15.1428	269.641	15.2178	229.641
15.3178	151.608	15.2178	365.106	15.2178	269.777	15.3178	229.884
15.4178	151.935	15.3178	365.254	15.3178	269.958	15.4178	230.126
15.5178	152.26	15.4178	365.401	15.4178	270.137	15.5178	230.368
15.6178	152.582	15.5178	365.547	15.5178	270.315	15.6178	230.608
15.7178	152.902	15.6178	365.692	15.6178	270.492	15.7178	230.848
15.8178	153.219	15.7178	365.836	15.7178	270.668	15.8178	231.086
15.9178	153.533	15.8178	365.98	15.8178	270.843	15.9178	231.324
16.0178	153.845	15.9178	366.122	15.9178	271.018	16.0178	231.561
16.1178	154.154	16.0178	366.264	16.0178	271.191	16.1178	231.797
16.2178	154.46	16.1178	366.406	16.1178	271.363	16.2178	232.031
16.3178	154.764	16.2178	366.547	16.2178	271.535	16.3178	232.265
16.4178	155.066	16.3178	366.687	16.3178	271.706	16.4178	232.498
16.5178	155.367	16.4178	366.826	16.4178	271.876	16.5178	232.73
16.6178	155.664	16.5178	366.964	16.5178	272.046	16.6178	232.962
16.7178	155.961	16.6178	367.102	16.6178	272.214	16.7178	233.192
16.8178	156.254	16.7178	367.239	16.7178	272.382	16.8178	233.422
16.9178	156.546	16.8178	367.376	16.8178	272.548	16.9178	233.65
17.0178	156.835	16.9178	367.512	16.9178	272.714	17.0178	233.878
17.1178	157.122	17.0178	367.647	17.0178	272.879	17.1178	234.105
17.2178	157.407	17.1178	367.781	17.1178	273.043	17.2178	234.331
17.3178	157.69	17.2178	367.914	17.2178	273.207	17.3178	234.557
17.4178	157.971	17.3178	368.047	17.3178	273.37	17.4178	234.782
17.5178	158.251	17.4178	368.179	17.4178	273.532	17.5178	235.005
17.6178	158.528	17.5178	368.311	17.5178	273.693	17.6178	235.228
17.7178	158.804	17.6178	368.441	17.6178	273.854	17.7178	235.45
17.8178	159.078	17.7178	368.571	17.7178	274.014	17.8178	235.672
17.9178	159.351	17.8178	368.7	17.8178	274.173	17.9178	235.892
18.0178	159.621	17.9178	368.828	17.9178	274.332	18.0178	236.112
18.1178	159.89	18.0178	368.956	18.0178	274.489	18.1178	236.332
18.2178	160.156	18.1178	369.083	18.1178	274.646	18.2178	236.55
18.3178	160.42	18.2178	369.209	18.2178	274.802	18.3178	236.767
18.4178	160.682	18.3178	369.335	18.3178	274.957	18.4178	236.984
18.5178	160.943	18.4178	369.46	18.4178	275.112	18.5178	237.199
18.6178	161.201	18.5178	369.584	18.5178	275.265	18.6178	237.414
18.7178	161.459	18.6178	369.707	18.6178	275.418	18.7178	237.627
18.8178	161.715	18.7178	369.83	18.7178	275.57	18.8178	237.84
18.9178	161.969	18.8178	369.952	18.8178	275.72	18.9178	238.052
19.0178	162.221	18.9178	370.074	18.9178	275.87	19.0178	238.263
19.1178	162.473	19.0178	370.194	19.0178	276.018	19.1178	238.473
19.2178	162.722	19.1178	370.314	19.1178	276.166	19.2178	238.683
19.3178	162.97	19.2178	370.434	19.2178	276.312	19.3178	238.891
19.4178	163.216	19.3178	370.552	19.3178	276.459	19.4178	239.098
19.5178	163.46	19.4178	370.671	19.4178	276.604	19.5178	239.305
19.6178	163.703	19.5178	370.789	19.5178	276.748	19.6178	239.511
19.7178	163.944	19.6178	370.906	19.6178	276.891	19.7178	239.717
19.8178	164.183	19.7178	371.023	19.7178	277.033	19.8178	239.922
19.9178	164.421	19.8178	371.139	19.8178	277.175	19.9178	240.125
20.0178	164.658	19.9178	371.255	19.9178	277.316	20.0178	240.329
20.1178	164.893	20.0178	371.37	20.0178	277.455	20.1178	240.531
20.2178	165.126	20.1178	371.484	20.1178	277.595	20.2178	240.732
20.3178	165.358	20.2178	371.597	20.2178	277.733	20.3178	240.933
20.4178	165.588	20.3178	371.711	20.3178	277.87	20.4178	241.133
20.5178	165.816	20.4178	371.823	20.4178	278.006	20.5178	241.331
20.6178	166.043	20.5178	371.934	20.5178	278.14	20.6178	241.529
20.7178	166.268	20.6178	372.045	20.6178	278.274	20.7178	241.725
20.8178	166.491	20.7178	372.154	20.7178	278.407	20.8178	241.921
20.9178	166.713	20.8178	372.263	20.8178	278.538	20.9178	242.116
21.0178	166.934	20.9178	372.372	20.9178	278.669	21.0178	242.31
21.1178	167.153	21.0178	372.48	21.0178	278.797	21.1178	242.503
21.2178	167.371	21.1178	372.587	21.1178	278.925	21.2178	242.695
21.3178	167.587	21.2178	372.694	21.2178	279.051	21.3178	242.886
21.4178	167.802	21.3178	372.8	21.3178	279.177	21.4178	243.077
21.5178	168.015	21.4178	372.905	21.4178	279.301	21.5178	243.267
21.6178	168.227	21.5178	373.01	21.5178	279.425	21.6178	243.457
21.7178	168.437	21.6178	373.114	21.6178	279.548	21.7178	243.645
21.8178	168.646	21.7178	373.217	21.7178	279.67	21.8178	243.833
21.9178	168.854	21.8178	373.319	21.8178	279.791	21.9178	244.019
22.0178	169.06	21.9178	373.421	21.9178	279.911	22.0178	244.205
22.1178	169.264	22.0178	373.522	22.0178	280.029	22.1178	244.39
22.2178	169.466	22.1178	373.622	22.1178	280.147	22.2178	244.574
22.3178	169.667	22.2178	373.722	22.2178	280.264	22.3178	244.757
22.4178	169.865	22.3178	373.821	22.3178	280.381	22.4178	244.939
22.5178	170.062	22.4178	373.918	22.4178	280.496	22.5178	245.121
22.6178	170.257	22.5178	374.016	22.5178	280.61	22.6178	245.303
22.7178	170.45	22.6178	374.112	22.6178	280.722	22.7178	245.483
22.8178	170.64	22.7178	374.208	22.7178	280.834	22.8178	245.663
22.9178	170.829	22.8178	374.303	22.8178	280.945	22.9178	245.841
23.0178	171.016	22.9178	374.397	22.9178	281.055	23.0178	246.019
23.1178	171.2	23.0178	374.491	23.0178	281.165	23.1178	246.196
23.2178	171.383	23.1178	374.583	23.1178	281.273	23.2178	246.373
23.3178	171.563	23.2178	374.676	23.2178	281.38	23.3178	246.549
23.4178	171.742	23.3178	374.767	23.3178	281.486	23.4178	246.724
23.5178	171.918	23.4178	374.858	23.4178	281.59	23.5178	246.898
23.6178	172.093	23.5178	374.948	23.5178	281.692	23.6178	247.071
23.7178	172.266	23.6178	375.037	23.6178	281.793	23.7178	247.243
23.8178	172.438	23.7178	375.126	23.7178	281.893	23.8178	247.415
23.9178	172.608	23.8178	375.214	23.8178	281.992	23.9178	247.585
24.0178	172.776	23.9178	375.301	23.9178	282.089	24.0178	247.755
24.1178	172.942	24.0178	375.387	24.0178	282.185	24.1178	247.924
24.2178	173.107	24.1178	375.472	24.1178	282.28	24.2178	248.092
24.3178	173.269	24.2178	375.557	24.2178	282.374	24.3178	248.259
24.4178	173.429	24.3178	375.64	24.3178	282.466	24.4178	248.426
24.5178	173.587	24.4178	375.723	24.4178	282.557	24.5178	248.592
24.6178	173.743	24.5178	375.805	24.5178	282.646	24.6178	248.757
24.7178	173.897	24.6178	375.885	24.6178	282.734	24.7178	248.921
24.8178	174.049	24.7178	375.965	24.7178	282.821	24.8178	249.084
24.9178	174.199	24.8178	376.043	24.8178	282.906	24.9178	249.247
25.0178	174.347	24.9178	376.121	24.9178	282.99	25.0178	249.407
25.1178	174.493	25.0178	376.198	25.0178	283.073	25.1178	249.567
25.2178	174.637	25.1178	376.273	25.1178	283.154	25.2178	249.726
25.3178	174.779	25.2178	376.347	25.2178	283.233	25.3178	249.883
25.4178	174.918	25.3178	376.42	25.3178	283.31	25.4178	250.04
25.5178	175.056	25.4178	376.491	25.4178	283.386	25.5178	250.197
25.6178	175.191	25.5178	376.562	25.5178	283.46	25.6178	250.352
25.7178	175.325	25.6178	376.631	25.6178	283.534	25.7178	250.506
25.8178	175.457	25.7178	376.699	25.7178	283.606	25.8178	250.659
25.9178	175.586	25.8178	376.766	25.8178	283.677	25.9178	250.81
26.0178	175.713	25.9178	376.832	25.9178	283.746	26.0178	250.961
26.1178	175.837	26.0178	376.896	26.0178	283.814	26.1178	251.112
26.2178	175.959	26.1178	376.959	26.1178	283.879	26.2178	251.261
26.3178	176.078	26.2178	377.021	26.2178	283.944	26.3178	251.409
26.4178	176.195	26.3178	377.082	26.3178	284.007	26.4178	251.557
26.5178	176.309	26.4178	377.141	26.4178	284.068	26.5178	251.703
26.6178	176.421	26.5178	377.198	26.5178	284.129	26.6178	251.849
26.7178	176.531	26.6178	377.255	26.6178	284.188	26.7178	251.995
26.8178	176.638	26.7178	377.31	26.7178	284.245	26.8178	252.139
26.9178	176.742	26.8178	377.364	26.8178	284.301	26.9178	252.283
27.0178	176.844	26.9178	377.416	26.9178	284.355	27.0178	252.426
27.1178	176.944	27.0178	377.467	27.0178	284.408	27.1178	252.568
27.2178	177.041	27.1178	377.516	27.1178	284.459	27.2178	252.709
27.3178	177.136	27.2178	377.565	27.2178	284.508	27.3178	252.849
27.4178	177.228	27.3178	377.611	27.3178	284.555	27.4178	252.988
27.5178	177.318	27.4178	377.657	27.4178	284.6	27.5178	253.127
27.6178	177.406	27.5178	377.701	27.5178	284.644	27.6178	253.264
27.7178	177.492	27.6178	377.743	27.6178	284.686	27.7178	253.401
27.8178	177.574	27.7178	377.783	27.7178	284.725	27.8178	253.537
27.9178	177.655	27.8178	377.822	27.8178	284.763	27.9178	253.672
28.0178	177.731	27.9178	377.859	27.9178	284.798	28.0178	253.807
28.1178	177.806	28.0178	377.895	28.0178	284.832	28.1178	253.94
28.2178	177.877	28.1178	377.929	28.1178	284.864	28.2178	254.073
28.3178	177.947	28.2178	377.961	28.2178	284.893	28.3178	254.204
28.4178	178.013	28.3178	377.991	28.3178	284.92	28.4178	254.336
28.5178	178.077	28.4178	378.019	28.4178	284.944	28.5178	254.465
28.6178	178.138	28.5178	378.045	28.5178	284.968	28.6178	254.595
28.7178	178.197	28.6178	378.07	28.6178	284.988	28.7178	254.723
28.8178	178.253	28.7178	378.093	28.7178	285.007	28.8178	254.851
28.9178	178.307	28.8178	378.114	28.8178	285.024	28.9178	254.978
29.0178	178.358	28.9178	378.133	28.9178	285.039	29.0178	255.105
29.1178	178.406	29.0178	378.15	29.0178	285.051	29.1178	255.231
29.2178	178.451	29.1178	378.165	29.1178	285.061	29.2178	255.357
29.3178	178.493	29.2178	378.178	29.2178	285.068	29.3178	255.481
29.4178	178.532	29.3178	378.189	29.3178	285.074	29.4178	255.604
29.5178	178.57	29.4178	378.198	29.4178	285.077	29.5178	255.726
29.6178	178.604	29.5178	378.205	29.5178	285.078	29.6178	255.847
29.7178	178.637	29.6178	378.211	29.6178	285.076	29.7178	255.968
29.8178	178.667	29.7178	378.214	29.7178	285.072	29.8178	256.087
29.9178	178.694	29.8178	378.214	29.8178	285.066	29.9178	256.206
30.0178	178.719	29.9178	378.212	29.9178	285.057	30.0178	256.324
30.1178	178.742	30.0178	378.207	30.0178	285.046	30.1178	256.441
30.2178	178.761	30.1178	378.2	30.1178	285.033	30.2178	256.558
30.3178	178.777	30.2178	378.19	30.2178	285.017	30.3178	256.673
30.4178	178.79	30.3178	378.178	30.3178	285	30.4178	256.788
30.5178	178.8	30.4178	378.164	30.4178	284.979	30.5178	256.901
30.6178	178.807	30.5178	378.147	30.5178	284.957	30.6178	257.014
30.7178	178.811	30.6178	378.127	30.6178	284.932	30.7178	257.127
30.8178	178.813	30.7178	378.105	30.7178	284.906	30.8178	257.238
30.9178	178.812	30.8178	378.081	30.8178	284.876	30.9178	257.349
31.0178	178.808	30.9178	378.053	30.9178	284.845	31.0178	257.459
31.1178	178.801	31.0178	378.023	31.0178	284.811	31.1178	257.568
31.2178	178.791	31.1178	377.99	31.1178	284.774	31.2178	257.676
31.3178	178.779	31.2178	377.955	31.2178	284.735	31.3178	257.783
31.4178	178.764	31.3178	377.917	31.3178	284.693	31.4178	257.89
31.5178	178.746	31.4178	377.876	31.4178	284.648	31.5178	257.996
31.6178	178.725	31.5178	377.832	31.5178	284.601	31.6178	258.101
31.7178	178.701	31.6178	377.784	31.6178	284.551	31.7178	258.206
31.8178	178.673	31.7178	377.734	31.7178	284.499	31.8178	258.309
31.9178	178.643	31.8178	377.681	31.8178	284.444	31.9178	258.412
32.0178	178.611	31.9178	377.625	31.9178	284.387	32.0178	258.514
32.1178	178.575	32.0178	377.567	32.0178	284.327	32.1178	258.615
32.2178	178.536	32.1178	377.505	32.1178	284.264	32.2178	258.715
32.3178	178.494	32.2178	377.44	32.2178	284.199	32.3178	258.814
32.4178	178.449	32.3178	377.372	32.3178	284.131	32.4178	258.913
32.5178	178.4	32.4178	377.301	32.4178	284.06	32.5178	259.01
32.6178	178.347	32.5178	377.226	32.5178	283.987	32.6178	259.107
32.7178	178.291	32.6178	377.147	32.6178	283.912	32.7178	259.202
32.8178	178.232	32.7178	377.064	32.7178	283.834	32.8178	259.297
32.9178	178.17	32.8178	376.978	32.8178	283.753	32.9178	259.39
33.0178	178.104	32.9178	376.888	32.9178	283.671	33.0178	259.483
33.1178	178.038	33.0178	376.794	33.0178	283.587	33.1178	259.574
33.2178	177.964	33.1178	376.696	33.1178	283.5	33.2178	259.665
33.3178	177.891	33.2178	376.594	33.2178	283.411	33.3178	259.754
33.4178	177.812	33.3178	376.489	33.3178	283.32	33.4178	259.843
33.5178	177.73	33.4178	376.38	33.4178	283.228	33.5178	259.93
33.6178	177.644	33.5178	376.267	33.5178	283.133	33.6178	260.017
33.7178	177.556	33.6178	376.15	33.6178	283.035	33.7178	260.103
33.8178	177.463	33.7178	376.029	33.7178	282.936	33.8178	260.188
33.9178	177.367	33.8178	375.903	33.8178	282.835	33.9178	260.271
34.0178	177.267	33.9178	375.774	33.9178	282.731	34.0178	260.354
34.1178	177.164	34.0178	375.64	34.0178	282.626	34.1178	260.436
34.2178	177.054	34.1178	375.501	34.1178	282.518	34.2178	260.517
34.3178	176.943	34.2178	375.357	34.2178	282.408	34.3178	260.597
34.4178	176.83	34.3178	375.208	34.3178	282.296	34.4178	260.675
34.5178	176.711	34.4178	375.055	34.4178	282.182	34.5178	260.753
34.6178	176.588	34.5178	374.898	34.5178	282.066	34.6178	260.829
34.7178	176.461	34.6178	374.735	34.6178	281.947	34.7178	260.905
34.8178	176.33	34.7178	374.567	34.7178	281.826	34.8178	260.979
34.9178	176.197	34.8178	374.395	34.8178	281.703	34.9178	261.052
35.0178	176.059	34.9178	374.218	34.9178	281.577	35.0178	261.124
35.1178	175.917	35.0178	374.036	35.0178	281.449	35.1178	261.196
35.2178	175.772	35.1178	373.848	35.1178	281.318	35.2178	261.266
35.3178	175.623	35.2178	373.656	35.2178	281.185	35.3178	261.335
35.4178	175.47	35.3178	373.46	35.3178	281.05	35.4178	261.402
35.5178	175.313	35.4178	373.259	35.4178	280.913	35.5178	261.469
35.6178	175.154	35.5178	373.054	35.5178	280.774	35.6178	261.534
35.7178	174.992	35.6178	372.845	35.6178	280.633	35.7178	261.599
35.8178	174.826	35.7178	372.631	35.7178	280.489	35.8178	261.662
35.9178	174.656	35.8178	372.412	35.8178	280.344	35.9178	261.724
36.0178	174.483	35.9178	372.189	35.9178	280.197	36.0178	261.785
36.1178	174.306	36.0178	371.961	36.0178	280.048	36.1178	261.845
36.2178	174.126	36.1178	371.729	36.1178	279.898	36.2178	261.903
36.3178	173.943	36.2178	371.492	36.2178	279.745	36.3178	261.96
36.4178	173.756	36.3178	371.249	36.3178	279.59	36.4178	262.016
36.5178	173.565	36.4178	371.002	36.4178	279.435	36.5178	262.071
36.6178	173.371	36.5178	370.75	36.5178	279.276	36.6178	262.124
36.7178	173.172	36.6178	370.493	36.6178	279.116	36.7178	262.177
36.8178	172.969	36.7178	370.23	36.7178	278.954	36.8178	262.227
36.9178	172.763	36.8178	369.964	36.8178	278.791	36.9178	262.277
37.0178	172.554	36.9178	369.692	36.9178	278.625	37.0178	262.325
37.1178	172.34	37.0178	369.417	37.0178	278.459	37.1178	262.372
37.2178	172.123	37.1178	369.136	37.1178	278.29	37.2178	262.417
37.3178	171.904	37.2178	368.85	37.2178	278.121	37.3178	262.461
37.4178	171.681	37.3178	368.56	37.3178	277.949	37.4178	262.503
37.5178	171.455	37.4178	368.264	37.4178	277.777	37.5178	262.544
37.6178	171.227	37.5178	367.965	37.5178	277.602	37.6178	262.584
37.7178	170.996	37.6178	367.66	37.6178	277.427	37.7178	262.622
37.8178	170.762	37.7178	367.351	37.7178	277.249	37.8178	262.659
37.9178	170.525	37.8178	367.037	37.8178	277.071	37.9178	262.694
38.0178	170.285	37.9178	366.718	37.9178	276.889	38.0178	262.727
38.1178	170.042	38.0178	366.395	38.0178	276.708	38.1178	262.759
38.2178	169.796	38.1178	366.067	38.1178	276.524	38.2178	262.79
38.3178	169.547	38.2178	365.735	38.2178	276.34	38.3178	262.819
38.4178	169.296	38.3178	365.398	38.3178	276.153	38.4178	262.847
38.5178	169.042	38.4178	365.057	38.4178	275.966	38.5178	262.873
38.6178	168.786	38.5178	364.71	38.5178	275.776	38.6178	262.898
38.7178	168.527	38.6178	364.359	38.6178	275.586	38.7178	262.921
38.8178	168.266	38.7178	364.004	38.7178	275.393	38.8178	262.942
38.9178	168.003	38.8178	363.644	38.8178	275.2	38.9178	262.962
39.0178	167.737	38.9178	363.28	38.9178	275.005	39.0178	262.98
39.1178	167.47	39.0178	362.912	39.0178	274.808	39.1178	262.997
39.2178	167.2	39.1178	362.539	39.1178	274.61	39.2178	263.012
39.3178	166.927	39.2178	362.162	39.2178	274.41	39.3178	263.025
39.4178	166.653	39.3178	361.782	39.3178	274.21	39.4178	263.036
39.5178	166.376	39.4178	361.397	39.4178	274.007	39.5178	263.046
39.6178	166.098	39.5178	361.007	39.5178	273.804	39.6178	263.054
39.7178	165.819	39.6178	360.614	39.6178	273.599	39.7178	263.061
39.8178	165.538	39.7178	360.217	39.7178	273.393	39.8178	263.065
39.9178	165.255	39.8178	359.816	39.8178	273.186	39.9178	263.068
40.0178	164.972	39.9178	359.411	39.9178	272.977	40.0178	263.069
40.1178	164.687	40.0178	359.003	40.0178	272.766	40.1178	263.069
40.2178	164.402	40.1178	358.591	40.1178	272.555	40.2178	263.066
40.3178	164.115	40.2178	358.176	40.2178	272.342	40.3178	263.062
40.4178	163.827	40.3178	357.758	40.3178	272.128	40.4178	263.055
40.5178	163.539	40.4178	357.335	40.4178	271.913	40.5178	263.047
40.6178	163.249	40.5178	356.908	40.5178	271.697	40.6178	263.036
40.7178	162.96	40.6178	356.478	40.6178	271.48	40.7178	263.023
40.8178	162.67	40.7178	356.044	40.7178	271.261	40.8178	263.007
40.9178	162.38	40.8178	355.607	40.8178	271.041	40.9178	262.99
41.0178	162.089	40.9178	355.165	40.9178	270.82	41.0178	262.97
41.1178	161.799	41.0178	354.721	41.0178	270.598	41.1178	262.949
41.2178	161.508	41.1178	354.274	41.1178	270.374	41.2178	262.925
41.3178	161.218	41.2178	353.824	41.2178	270.15	41.3178	262.9
41.4178	160.927	41.3178	353.371	41.3178	269.925	41.4178	262.872
41.5178	160.636	41.4178	352.915	41.4178	269.699	41.5178	262.843
41.6178	160.345	41.5178	352.456	41.5178	269.471	41.6178	262.811
41.7178	160.054	41.6178	351.994	41.6178	269.242	41.7178	262.776
41.8178	159.762	41.7178	351.529	41.7178	269.013	41.8178	262.74
41.9178	159.471	41.8178	351.06	41.8178	268.783	41.9178	262.702
42.0178	159.18	41.9178	350.589	41.9178	268.551	42.0178	262.661
42.1178	158.889	42.0178	350.115	42.0178	268.319	42.1178	262.618
42.2178	158.599	42.1178	349.637	42.1178	268.086	42.2178	262.572
42.3178	158.309	42.2178	349.157	42.2178	267.853	42.3178	262.524
42.4178	158.02	42.3178	348.674	42.3178	267.618	42.4178	262.473
42.5178	157.731	42.4178	348.189	42.4178	267.383	42.5178	262.42
42.6178	157.443	42.5178	347.701	42.5178	267.147	42.6178	262.365
42.7178	157.155	42.6178	347.21	42.6178	266.91	42.7178	262.307
42.8178	156.867	42.7178	346.716	42.7178	266.673	42.8178	262.247
42.9178	156.58	42.8178	346.22	42.8178	266.435	42.9178	262.184
43.0178	156.293	42.9178	345.721	42.9178	266.195	43.0178	262.119
43.1178	156.006	43.0178	345.22	43.0178	265.956	43.1178	262.052
43.2178	155.72	43.1178	344.716	43.1178	265.714	43.2178	261.982
43.3178	155.434	43.2178	344.209	43.2178	265.473	43.3178	261.91
43.4178	155.149	43.3178	343.7	43.3178	265.23	43.4178	261.836
43.5178	154.865	43.4178	343.189	43.4178	264.988	43.5178	261.759
43.6178	154.582	43.5178	342.675	43.5178	264.743	43.6178	261.68
43.7178	154.299	43.6178	342.16	43.6178	264.499	43.7178	261.599
43.8178	154.017	43.7178	341.642	43.7178	264.253	43.8178	261.515
43.9178	153.736	43.8178	341.122	43.8178	264.008	43.9178	261.429
44.0178	153.456	43.9178	340.601	43.9178	263.761	44.0178	261.34
44.1178	153.176	44.0178	340.077	44.0178	263.515	44.1178	261.248
44.2178	152.897	44.1178	339.552	44.1178	263.267	44.2178	261.154
44.3178	152.619	44.2178	339.024	44.2178	263.019	44.3178	261.058
44.4178	152.342	44.3178	338.494	44.3178	262.771	44.4178	260.959
44.5178	152.065	44.4178	337.963	44.4178	262.522	44.5178	260.858
44.6178	151.79	44.5178	337.43	44.5178	262.273	44.6178	260.754
44.7178	151.515	44.6178	336.895	44.6178	262.022	44.7178	260.648
44.8178	151.241	44.7178	336.358	44.7178	261.772	44.8178	260.539
44.9178	150.968	44.8178	335.821	44.8178	261.52	44.9178	260.428
45.0178	150.696	44.9178	335.281	44.9178	261.269	45.0178	260.314
45.1178	150.425	45.0178	334.739	45.0178	261.016	45.1178	260.199
45.2178	150.154	45.1178	334.196	45.1178	260.763	45.2178	260.08
45.3178	149.885	45.2178	333.651	45.2178	260.51	45.3178	259.959
45.4178	149.616	45.3178	333.105	45.3178	260.256	45.4178	259.835
45.5178	149.348	45.4178	332.558	45.4178	260.002	45.5178	259.708
45.6178	149.082	45.5178	332.01	45.5178	259.747	45.6178	259.58
45.7178	148.816	45.6178	331.461	45.6178	259.492	45.7178	259.448
45.8178	148.552	45.7178	330.91	45.7178	259.236	45.8178	259.316
45.9178	148.288	45.8178	330.358	45.8178	258.98	45.9178	259.179
46.0178	148.026	45.9178	329.806	45.9178	258.723	46.0178	259.041
46.1178	147.764	46.0178	329.253	46.0178	258.465	46.1178	258.9
46.2178	147.504	46.1178	328.699	46.1178	258.208	46.2178	258.757
46.3178	147.244	46.2178	328.144	46.2178	257.95	46.3178	258.611
46.4178	146.986	46.3178	327.589	46.3178	257.691	46.4178	258.463
46.5178	146.728	46.4178	327.033	46.4178	257.432	46.5178	258.313
46.6178	146.471	46.5178	326.476	46.5178	257.173	46.6178	258.16
46.7178	146.216	46.6178	325.92	46.6178	256.913	46.7178	258.006
46.8178	145.961	46.7178	325.362	46.7178	256.653	46.8178	257.848
46.9178	145.708	46.8178	324.804	46.8178	256.393	46.9178	257.689
47.0178	145.456	46.9178	324.246	46.9178	256.132	47.0178	257.527
47.1178	145.204	47.0178	323.687	47.0178	255.871	47.1178	257.363
47.2178	144.954	47.1178	323.127	47.1178	255.61	47.2178	257.197
47.3178	144.704	47.2178	322.567	47.2178	255.348	47.3178	257.029
47.4178	144.456	47.3178	322.007	47.3178	255.086	47.4178	256.858
47.5178	144.208	47.4178	321.447	47.4178	254.824	47.5178	256.686
47.6178	143.961	47.5178	320.887	47.5178	254.561	47.6178	256.511
47.7178	143.715	47.6178	320.326	47.6178	254.298	47.7178	256.333
47.8178	143.47	47.7178	319.767	47.7178	254.035	47.8178	256.154
47.9178	143.225	47.8178	319.207	47.8178	253.772	47.9178	255.972
48.0178	142.982	47.9178	318.647	47.9178	253.509	48.0178	255.788
48.1178	142.739	48.0178	318.087	48.0178	253.245	48.1178	255.602
48.2178	142.498	48.1178	317.527	48.1178	252.982	48.2178	255.414
48.3178	142.257	48.2178	316.966	48.2178	252.718	48.3178	255.223
48.4178	142.017	48.3178	316.406	48.3178	252.453	48.4178	255.031
48.5178	141.778	48.4178	315.847	48.4178	252.189	48.5178	254.836
48.6178	141.54	48.5178	315.288	48.5178	251.924	48.6178	254.639
48.7178	141.302	48.6178	314.729	48.6178	251.66	48.7178	254.44
48.8178	141.066	48.7178	314.172	48.7178	251.395	48.8178	254.239
48.9178	140.83	48.8178	313.615	48.8178	251.13	48.9178	254.037
49.0178	140.595	48.9178	313.058	48.9178	250.864	49.0178	253.832
49.1178	140.361	49.0178	312.502	49.0178	250.599	49.1178	253.624
49.2178	140.127	49.1178	311.947	49.1178	250.333	49.2178	253.416
49.3178	139.895	49.2178	311.393	49.2178	250.067	49.3178	253.204
49.4178	139.663	49.3178	310.84	49.3178	249.802	49.4178	252.991
49.5178	139.432	49.4178	310.288	49.4178	249.536	49.5178	252.775
49.6178	139.201	49.5178	309.736	49.5178	249.27	49.6178	252.558
49.7178	138.972	49.6178	309.187	49.6178	249.004	49.7178	252.339
49.8178	138.743	49.7178	308.638	49.7178	248.738	49.8178	252.119
49.9178	138.515	49.8178	308.09	49.8178	248.471	49.9178	251.895
50.0178	138.287	49.9178	307.542	49.9178	248.205	50.0178	251.671
50.1178	138.061	50.0178	306.996	50.0178	247.939	50.1178	251.445
50.2178	137.835	50.1178	306.45	50.1178	247.672	50.2178	251.217
50.3178	137.611	50.2178	305.906	50.2178	247.406	50.3178	250.987
50.4178	137.387	50.3178	305.363	50.3178	247.14	50.4178	250.755
50.5178	137.163	50.4178	304.82	50.4178	246.873	50.5178	250.523
50.6178	136.941	50.5178	304.279	50.5178	246.607	50.6178	250.288
50.7178	136.719	50.6178	303.738	50.6178	246.34	50.7178	250.052
50.8178	136.498	50.7178	303.199	50.7178	246.073	50.8178	249.815
50.9178	136.278	50.8178	302.661	50.8178	245.806	50.9178	249.576
51.0178	136.058	50.9178	302.123	50.9178	245.539	51.0178	249.336
51.1178	135.84	51.0178	301.586	51.0178	245.272	51.1178	249.094
51.2178	135.622	51.1178	301.051	51.1178	245.005	51.2178	248.85
51.3178	135.405	51.2178	300.517	51.2178	244.739	51.3178	248.605
51.4178	135.189	51.3178	299.984	51.3178	244.472	51.4178	248.36
51.5178	134.973	51.4178	299.453	51.4178	244.205	51.5178	248.112
51.6178	134.758	51.5178	298.923	51.5178	243.938	51.6178	247.863
51.7178	134.543	51.6178	298.394	51.6178	243.671	51.7178	247.613
51.8178	134.329	51.7178	297.866	51.7178	243.405	51.8178	247.362
51.9178	134.116	51.8178	297.34	51.8178	243.138	51.9178	247.109
52.0178	133.903	51.9178	296.815	51.9178	242.871	52.0178	246.855
52.1178	133.691	52.0178	296.292	52.0178	242.605	52.1178	246.599
52.2178	133.48	52.1178	295.769	52.1178	242.338	52.2178	246.343
52.3178	133.269	52.2178	295.248	52.2178	242.071	52.3178	246.085
52.4178	133.059	52.3178	294.728	52.3178	241.804	52.4178	245.825
52.5178	132.849	52.4178	294.209	52.4178	241.538	52.5178	245.565
52.6178	132.64	52.5178	293.691	52.5178	241.271	52.6178	245.303
52.7178	132.431	52.6178	293.175	52.6178	241.004	52.7178	245.04
52.8178	132.222	52.7178	292.661	52.7178	240.737	52.8178	244.776
52.9178	132.015	52.8178	292.148	52.8178	240.47	52.9178	244.51
53.0178	131.808	52.9178	291.636	52.9178	240.203	53.0178	244.244
53.1178	131.601	53.0178	291.126	53.0178	239.936	53.1178	243.976
53.2178	131.395	53.1178	290.616	53.1178	239.67	53.2178	243.707
53.3178	131.189	53.2178	290.108	53.2178	239.403	53.3178	243.436
53.4178	130.984	53.3178	289.601	53.3178	239.137	53.4178	243.165
53.5178	130.78	53.4178	289.096	53.4178	238.87	53.5178	242.893
53.6178	130.575	53.5178	288.592	53.5178	238.604	53.6178	242.62
53.7178	130.372	53.6178	288.089	53.6178	238.337	53.7178	242.346
53.8178	130.169	53.7178	287.588	53.7178	238.071	53.8178	242.071
53.9178	129.966	53.8178	287.088	53.8178	237.805	53.9178	241.795
54.0178	129.764	53.9178	286.589	53.9178	237.539	54.0178	241.519
54.1178	129.562	54.0178	286.092	54.0178	237.273	54.1178	241.241
54.2178	129.361	54.1178	285.596	54.1178	237.007	54.2178	240.963
54.3178	129.16	54.2178	285.101	54.2178	236.741	54.3178	240.684
54.4178	128.96	54.3178	284.608	54.3178	236.476	54.4178	240.404
54.5178	128.76	54.4178	284.116	54.4178	236.21	54.5178	240.123
54.6178	128.56	54.5178	283.625	54.5178	235.945	54.6178	239.841
54.7178	128.361	54.6178	283.136	54.6178	235.679	54.7178	239.558
54.8178	128.163	54.7178	282.648	54.7178	235.414	54.8178	239.274
54.9178	127.965	54.8178	282.161	54.8178	235.149	54.9178	238.99
55.0178	127.767	54.9178	281.676	54.9178	234.883	55.0178	238.705
55.1178	127.57	55.0178	281.192	55.0178	234.618	55.1178	238.419
55.2178	127.373	55.1178	280.709	55.1178	234.354	55.2178	238.132
55.3178	127.176	55.2178	280.228	55.2178	234.089	55.3178	237.844
55.4178	126.98	55.3178	279.748	55.3178	233.824	55.4178	237.556
55.5178	126.784	55.4178	279.27	55.4178	233.56	55.5178	237.267
55.6178	126.589	55.5178	278.793	55.5178	233.295	55.6178	236.977
55.7178	126.394	55.6178	278.317	55.6178	233.031	55.7178	236.686
55.8178	126.199	55.7178	277.842	55.7178	232.767	55.8178	236.396
55.9178	126.005	55.8178	277.369	55.8178	232.503	55.9178	236.104
56.0178	125.811	55.9178	276.897	55.9178	232.239	56.0178	235.811
56.1178	125.617	56.0178	276.426	56.0178	231.975	56.1178	235.518
56.2178	125.424	56.1178	275.956	56.1178	231.711	56.2178	235.224
56.3178	125.231	56.2178	275.488	56.2178	231.447	56.3178	234.93
56.4178	125.038	56.3178	275.021	56.3178	231.184	56.4178	234.636
56.5178	124.846	56.4178	274.555	56.4178	230.921	56.5178	234.34
56.6178	124.654	56.5178	274.09	56.5178	230.658	56.6178	234.045
56.7178	124.462	56.6178	273.627	56.6178	230.394	56.7178	233.749
56.8178	124.271	56.7178	273.165	56.7178	230.131	56.8178	233.452
56.9178	124.08	56.8178	272.704	56.8178	229.869	56.9178	233.155
57.0178	123.89	56.9178	272.244	56.9178	229.606	57.0178	232.857
57.1178	123.699	57.0178	271.785	57.0178	229.344	57.1178	232.558
57.2178	123.509	57.1178	271.328	57.1178	229.082	57.2178	232.259
57.3178	123.319	57.2178	270.871	57.2178	228.82	57.3178	231.959
57.4178	123.13	57.3178	270.416	57.3178	228.558	57.4178	231.66
57.5178	122.941	57.4178	269.962	57.4178	228.296	57.5178	231.359
57.6178	122.752	57.5178	269.508	57.5178	228.034	57.6178	231.059
57.7178	122.563	57.6178	269.056	57.6178	227.773	57.7178	230.758
57.8178	122.375	57.7178	268.605	57.7178	227.512	57.8178	230.457
57.9178	122.187	57.8178	268.155	57.8178	227.251	57.9178	230.156
58.0178	121.999	57.9178	267.707	57.9178	226.99	58.0178	229.855
58.1178	121.812	58.0178	267.259	58.0178	226.73	58.1178	229.554
58.2178	121.625	58.1178	266.812	58.1178	226.469	58.2178	229.252
58.3178	121.438	58.2178	266.366	58.2178	226.209	58.3178	228.95
58.4178	121.251	58.3178	265.921	58.3178	225.949	58.4178	228.647
58.5178	121.065	58.4178	265.477	58.4178	225.69	58.5178	228.345
58.6178	120.879	58.5178	265.034	58.5178	225.43	58.6178	228.043
58.7178	120.693	58.6178	264.592	58.6178	225.17	58.7178	227.741
58.8178	120.508	58.7178	264.151	58.7178	224.911	58.8178	227.438
58.9178	120.322	58.8178	263.71	58.8178	224.652	58.9178	227.135
59.0178	120.137	58.9178	263.271	58.9178	224.393	59.0178	226.831
59.1178	119.953	59.0178	262.833	59.0178	224.135	59.1178	226.528
59.2178	119.768	59.1178	262.395	59.1178	223.876	59.2178	226.225
59.3178	119.584	59.2178	261.959	59.2178	223.618	59.3178	225.921
59.4178	119.4	59.3178	261.524	59.3178	223.36	59.4178	225.618
59.5178	119.216	59.4178	261.09	59.4178	223.102	59.5178	225.314
59.6178	119.033	59.5178	260.656	59.5178	222.845	59.6178	225.01
59.7178	118.849	59.6178	260.224	59.6178	222.587	59.7178	224.706
59.8178	118.666	59.7178	259.792	59.7178	222.329	59.8178	224.401
59.9178	118.483	59.8178	259.361	59.8178	222.072	59.9178	224.097
		59.9178	258.932	59.9178	221.815
