# Supplementary material for: Buckling suppression of a thin-walled Miura-origami patterned tube
Source: PLoS One. 2022 Jul 26;17(7):e0270228. doi: 10.1371/journal.pone.0270228 (PMC9321408; doi:10.1371/journal.pone.0270228)
Supplement: S3 Table — (XLS) [file pone.0270228.s004.xls]

## Sheet: Sheet1
Data of the curvature-load displacement curves of the tubes
Load displacement	Rotation of ends															Load displacement	Curvature
mm	degree	mm	degree	mm	degree	mm	degree	mm	degree	mm	degree	mm	degree	mm	degree	mm	(rad*mm-1)*10-4	mm	(rad*mm-1)*10-4	mm	(rad*mm-1)*10-4	mm	(rad*mm-1)*10-4
	C-ORI-1_LOADING END		C-ORI-1_SUPPORT END		C-ORI-2_LOADING END		C-ORI-2_SUPPORT END		C-ORI-3_LOADING END		C-ORI-3_SUPPORT END		C-ORI-4_LOADING END		C-ORI-4_SUPPORT END		C-ORI-1		C-ORI-2		C-ORI-3		C-ORI-4
0	0	0	0	0	0	0	0	0	0	0	0	0	0	0	0	0	0	0	0	0	0	0	0
0.01	4.47392e-05	0.01	-4.45693e-05	0.01	8.73125e-05	0.01	-8.74376e-05	0.01	7.8486e-05	0.01	-7.81015e-05	0.01	7.15998e-05	0.01	-7.10751e-05	0.01	1.39296e-05	0.01	2.72562e-05	0.01	2.44233e-05	0.01	2.22533e-05
0.02	8.94948e-05	0.02	-8.91548e-05	0.02	0.000174664	0.02	-0.000174915	0.02	0.000157002	0.02	-0.000156233	0.02	0.000143224	0.02	-0.000142174	0.02	2.78644e-05	0.02	5.45247e-05	0.02	4.8856e-05	0.02	4.45143e-05
0.035	0.000156661	0.035	-0.000156065	0.035	0.000305771	0.035	-0.00030621	0.035	0.000274836	0.035	-0.000273491	0.035	0.000250709	0.035	-0.000248871	0.035	4.87765e-05	0.035	9.54519e-05	0.035	8.55238e-05	0.035	7.79206e-05
0.0575	0.00025748	0.0575	-0.000256501	0.0575	0.000502609	0.0575	-0.000503332	0.0575	0.000451721	0.0575	-0.00044951	0.0575	0.000412042	0.0575	-0.000409022	0.0575	8.01669e-05	0.0575	0.000156899	0.0575	0.000140567	0.0575	0.000128063
0.09125	0.000408872	0.09125	-0.000407315	0.09125	0.000798257	0.09125	-0.000799403	0.09125	0.000717348	0.09125	-0.000713837	0.09125	0.00065428	0.09125	-0.000649485	0.09125	0.000127302	0.09125	0.000249191	0.09125	0.000223225	0.09125	0.000203351
0.141875	0.000636336	0.141875	-0.000633909	0.141875	0.00124262	0.141875	-0.0012444	0.141875	0.00111646	0.141875	-0.00111101	0.141875	0.00101818	0.141875	-0.00101072	0.141875	0.000198123	0.141875	0.000387905	0.141875	0.000347423	0.141875	0.000316453
0.217812	0.000978346	0.217812	-0.000974612	0.217812	0.00191116	0.217812	-0.0019139	0.217812	0.00171672	0.217812	-0.00170833	0.217812	0.00156526	0.217812	-0.00155379	0.217812	0.000304607	0.217812	0.000596604	0.217812	0.000534214	0.217812	0.000486486
0.317812	0.00143025	0.317812	-0.00142477	0.317812	0.00279525	0.317812	-0.00279924	0.317812	0.00250998	0.317812	-0.00249773	0.317812	0.00228795	0.317812	-0.0022712	0.317812	0.000445304	0.317812	0.000872584	0.317812	0.000781064	0.317812	0.0007111
0.417812	0.00188388	0.417812	-0.00187664	0.417812	0.00368356	0.417812	-0.0036888	0.417812	0.00330648	0.417812	-0.00329037	0.417812	0.00301326	0.417812	-0.0029912	0.417812	0.000586537	0.417812	0.00114988	0.417812	0.00102892	0.417812	0.00093653
0.517813	0.00233926	0.517813	-0.00233024	0.517813	0.00457614	0.517813	-0.00458264	0.517813	0.00410624	0.517813	-0.00408625	0.517813	0.0037412	0.517813	-0.00371383	0.517813	0.000728313	0.517813	0.00142851	0.517813	0.0012778	0.517813	0.00116278
0.617812	0.00279638	0.617812	-0.00278557	0.617812	0.00547301	0.617812	-0.00548077	0.617812	0.00490927	0.617812	-0.00488542	0.617812	0.00447176	0.617812	-0.00443906	0.617812	0.000870629	0.617812	0.00170849	0.617812	0.0015277	0.617812	0.00138984
0.717812	0.0032552	0.717812	-0.00324257	0.717812	0.00637424	0.717812	-0.00638323	0.717812	0.00571548	0.717812	-0.00568775	0.717812	0.00520498	0.717812	-0.00516693	0.717812	0.00101347	0.717812	0.00198981	0.717812	0.00177859	0.717812	0.00161773
0.817812	0.00371584	0.817812	-0.00370138	0.817812	0.00727979	0.817812	-0.00729009	0.817812	0.00652514	0.817812	-0.00649352	0.817812	0.00594086	0.817812	-0.00589745	0.817812	0.00115688	0.817812	0.0022725	0.817812	0.00203055	0.817812	0.00184645
0.917812	0.00417826	0.917812	-0.00416197	0.917812	0.00818977	0.917812	-0.00820127	0.917812	0.00734266	0.917812	-0.00730647	0.917812	0.00667982	0.917812	-0.00663104	0.917812	0.00130084	0.917812	0.00255655	0.917812	0.00228486	0.917812	0.00207612
1.01781	0.00464246	1.01781	-0.0046243	1.01781	0.00910415	1.01781	-0.00911695	1.01781	0.00816442	1.01781	-0.00812388	1.01781	0.00742218	1.01781	-0.00736754	1.01781	0.00144536	1.01781	0.00284198	1.01781	0.00254052	1.01781	0.00230679
1.11781	0.00510845	1.11781	-0.00508842	1.11781	0.010023	1.11781	-0.0100371	1.11781	0.00899586	1.11781	-0.00895029	1.11781	0.00817148	1.11781	-0.00810973	1.11781	0.00159043	1.11781	0.00312882	1.11781	0.0027991	1.11781	0.00253942
1.21781	0.00557625	1.21781	-0.00555432	1.21781	0.0109464	1.21781	-0.0109617	1.21781	0.00983728	1.21781	-0.00978672	1.21781	0.00892329	1.21781	-0.00885638	1.21781	0.00173606	1.21781	0.00341706	1.21781	0.0030608	1.21781	0.00277313
1.31781	0.00604575	1.31781	-0.00602209	1.31781	0.0118773	1.31781	-0.0118927	1.31781	0.010697	1.31781	-0.0106393	1.31781	0.00967677	1.31781	-0.00960474	1.31781	0.00188225	1.31781	0.00370746	1.31781	0.00332787	1.31781	0.00300738
1.41781	0.00651688	1.41781	-0.00649148	1.41781	0.0128128	1.41781	-0.0128291	1.41781	0.0115763	1.41781	-0.0115171	1.41781	0.0104294	1.41781	-0.0103515	1.41781	0.00202894	1.41781	0.00399943	1.41781	0.00360193	1.41781	0.00324123
1.51781	0.00698977	1.51781	-0.00696261	1.51781	0.0137478	1.51781	-0.0137656	1.51781	0.012477	1.51781	-0.0124138	1.51781	0.0111887	1.51781	-0.0111023	1.51781	0.00217618	1.51781	0.00429133	1.51781	0.00388228	1.51781	0.00347678
1.61781	0.007466	1.61781	-0.00743722	1.61781	0.0146955	1.61781	-0.0147119	1.61781	0.0133565	1.61781	-0.013284	1.61781	0.0119648	1.61781	-0.0118686	1.61781	0.00232449	1.61781	0.00458674	1.61781	0.00415518	1.61781	0.00371734
1.71781	0.00794256	1.71781	-0.00791189	1.71781	0.0156617	1.71781	-0.0156771	1.71781	0.0142417	1.71781	-0.0141585	1.71781	0.0127478	1.71781	-0.0126502	1.71781	0.00247285	1.71781	0.00488798	1.71781	0.00442965	1.71781	0.00396138
1.81781	0.00842426	1.81781	-0.00839381	1.81781	0.0166482	1.81781	-0.016661	1.81781	0.0151371	1.81781	-0.0150429	1.81781	0.0135195	1.81781	-0.0134166	1.81781	0.00262315	1.81781	0.00519532	1.81781	0.00470724	1.81781	0.00420128
1.91781	0.00891006	1.91781	-0.00887891	1.91781	0.0176346	1.91781	-0.0176431	1.91781	0.0160801	1.91781	-0.0159729	1.91781	0.0142909	1.91781	-0.0141766	1.91781	0.00277459	1.91781	0.00550233	1.91781	0.00499937	1.91781	0.00444014
2.01781	0.00940019	2.01781	-0.00936827	2.01781	0.0186201	2.01781	-0.0186312	2.01781	0.0171068	2.01781	-0.0169631	2.01781	0.015077	2.01781	-0.0149475	2.01781	0.00292736	2.01781	0.00581015	2.01781	0.00531396	2.01781	0.00468299
2.11781	0.00989444	2.11781	-0.00986073	2.11781	0.0196338	2.11781	-0.0196522	2.11781	0.0181248	2.11781	-0.0179732	2.11781	0.0158668	2.11781	-0.0157257	2.11781	0.00308126	2.11781	0.00612754	2.11781	0.00563028	2.11781	0.00492756
2.21781	0.0104089	2.21781	-0.0103699	2.21781	0.0206515	2.21781	-0.0206744	2.21781	0.01921	2.21781	-0.019024	2.21781	0.0166681	2.21781	-0.0165158	2.21781	0.00324092	2.21781	0.0064457	2.21781	0.00596344	2.21781	0.00517577
2.31781	0.0109403	2.31781	-0.0108995	2.31781	0.021665	2.31781	-0.021687	2.31781	0.0203824	2.31781	-0.0201681	2.31781	0.0174908	2.31781	-0.0173224	2.31781	0.00340641	2.31781	0.00676171	2.31781	0.00632475	2.31781	0.0054299
2.41781	0.0114793	2.41781	-0.0114358	2.41781	0.0226708	2.41781	-0.0226992	2.41781	0.0216123	2.41781	-0.0213748	2.41781	0.0183204	2.41781	-0.0181331	2.41781	0.00357411	2.41781	0.00707645	2.41781	0.00670479	2.41781	0.00568574
2.51781	0.0120494	2.51781	-0.0120021	2.51781	0.0236983	2.51781	-0.0237317	2.51781	0.0228913	2.51781	-0.022613	2.51781	0.0192195	2.51781	-0.0190034	2.51781	0.00375136	2.51781	0.00739776	2.51781	0.00709741	2.51781	0.00596171
2.61781	0.0126459	2.61781	-0.0125943	2.61781	0.0247681	2.61781	-0.0248064	2.61781	0.0242153	2.61781	-0.0239034	2.61781	0.0201372	2.61781	-0.0198871	2.61781	0.00393676	2.61781	0.00773224	2.61781	0.00750518	2.61781	0.00624269
2.71781	0.0132922	2.71781	-0.0132318	2.71781	0.0258859	2.71781	-0.0259171	2.71781	0.0255609	2.71781	-0.0252238	2.71781	0.0210876	2.71781	-0.0208247	2.71781	0.004137	2.71781	0.00807983	2.71781	0.007921	2.71781	0.00653716
2.81781	0.0139032	2.81781	-0.0138446	2.81781	0.0270104	2.81781	-0.0270426	2.81781	0.0269388	2.81781	-0.0265445	2.81781	0.0220945	2.81781	-0.0217972	2.81781	0.00432789	2.81781	0.00843077	2.81781	0.00834191	2.81781	0.00684587
2.91781	0.0145425	2.91781	-0.0144743	2.91781	0.0281661	2.91781	-0.0282003	2.91781	0.0283195	2.91781	-0.0278756	2.91781	0.0231122	2.91781	-0.0227763	2.91781	0.00452581	2.91781	0.0087916	2.91781	0.00876488	2.91781	0.00715733
3.01781	0.0152286	3.01781	-0.0151426	3.01781	0.0294569	3.01781	-0.0295126	3.01781	0.0296486	3.01781	-0.0291549	3.01781	0.0241752	3.01781	-0.023803	3.01781	0.00473708	3.01781	0.0091976	3.01781	0.00917172	3.01781	0.00748326
3.11781	0.0159732	3.11781	-0.015871	3.11781	0.0307946	3.11781	-0.030828	3.11781	0.0310227	3.11781	-0.0304862	3.11781	0.02528	3.11781	-0.0248577	3.11781	0.00496682	3.11781	0.00961142	3.11781	0.00959367	3.11781	0.00782009
3.21781	0.0166695	3.21781	-0.0165485	3.21781	0.032077	3.21781	-0.0321115	3.21781	0.032439	3.21781	-0.0318635	3.21781	0.02639	3.21781	-0.0259288	3.21781	0.00518109	3.21781	0.0100116	3.21781	0.0100294	3.21781	0.00816028
3.31781	0.0173719	3.31781	-0.0172453	3.31781	0.0332672	3.31781	-0.033325	3.31781	0.0339091	3.31781	-0.033283	3.31781	0.0275445	3.31781	-0.0270311	3.31781	0.00539931	3.31781	0.0103865	3.31781	0.0104801	3.31781	0.00851228
3.41781	0.0180732	3.41781	-0.0179401	3.41781	0.0344731	3.41781	-0.0345342	3.41781	0.0354011	3.41781	-0.0347213	3.41781	0.0286812	3.41781	-0.0281261	3.41781	0.00561708	3.41781	0.0107632	3.41781	0.0109371	3.41781	0.00886036
3.51781	0.018871	3.51781	-0.0187267	3.51781	0.0356494	3.51781	-0.0357128	3.51781	0.0368944	3.51781	-0.0361684	3.51781	0.0298281	3.51781	-0.0292292	3.51781	0.00586419	3.51781	0.0111305	3.51781	0.0113958	3.51781	0.0092113
3.61781	0.0197141	3.61781	-0.0195666	3.61781	0.0368474	3.61781	-0.0369165	3.61781	0.038424	3.61781	-0.0376639	3.61781	0.0310009	3.61781	-0.0303574	3.61781	0.00612671	3.61781	0.0115051	3.61781	0.0118676	3.61781	0.00957019
3.71781	0.020614	3.71781	-0.0204378	3.71781	0.0381336	3.71781	-0.0382042	3.71781	0.0400092	3.71781	-0.0392176	3.71781	0.0321647	3.71781	-0.0314756	3.71781	0.00640294	3.71781	0.0119066	3.71781	0.0123572	3.71781	0.00992613
3.81781	0.021472	3.81781	-0.0212825	3.81781	0.0395011	3.81781	-0.0395722	3.81781	0.0416927	3.81781	-0.040869	3.81781	0.033325	3.81781	-0.0325952	3.81781	0.00666851	3.81781	0.0123332	3.81781	0.0128773	3.81781	0.0102817
3.91781	0.0223517	3.91781	-0.0221413	3.91781	0.0409228	3.91781	-0.0409997	3.91781	0.043455	3.91781	-0.04261	3.91781	0.0345281	3.91781	-0.033741	3.91781	0.00693967	3.91781	0.0127776	3.91781	0.0134238	3.91781	0.0106481
4.01781	0.0232506	4.01781	-0.0230433	4.01781	0.0423771	4.01781	-0.042465	4.01781	0.0453777	4.01781	-0.0445265	4.01781	0.0357445	4.01781	-0.0349208	4.01781	0.00722056	4.01781	0.013233	4.01781	0.0140226	4.01781	0.0110218
4.11781	0.0241307	4.11781	-0.0239104	4.11781	0.0438556	4.11781	-0.0439581	4.11781	0.0473316	4.11781	-0.0464456	4.11781	0.0369934	4.11781	-0.0361361	4.11781	0.00749308	4.11781	0.0136965	4.11781	0.0146266	4.11781	0.0114062
4.21781	0.0250462	4.21781	-0.0248241	4.21781	0.0453415	4.21781	-0.045452	4.21781	0.0491017	4.21781	-0.0481937	4.21781	0.0382493	4.21781	-0.037334	4.21781	0.00777838	4.21781	0.0141613	4.21781	0.0151754	4.21781	0.0117889
4.31781	0.0260074	4.31781	-0.0257805	4.29281	0.0464732	4.29281	-0.0465894	4.31781	0.050782	4.31781	-0.0498461	4.31781	0.0395215	4.31781	-0.0385598	4.31781	0.00807746	4.29281	0.0145152	4.31781	0.0156952	4.31781	0.0121785
4.41781	0.0270279	4.41781	-0.0267688	4.36781	0.0476198	4.36781	-0.0477478	4.41781	0.0524477	4.41781	-0.051489	4.41781	0.0408179	4.41781	-0.0398168	4.41781	0.00839079	4.36781	0.0148747	4.41781	0.0162112	4.41781	0.0125768
4.51781	0.0280625	4.51781	-0.027764	4.46781	0.0492063	4.46781	-0.0493342	4.51781	0.0541245	4.51781	-0.0531381	4.51781	0.0421534	4.51781	-0.0411098	4.51781	0.00870737	4.46781	0.0153696	4.51781	0.01673	4.51781	0.0129868
4.61781	0.0291656	4.61781	-0.028817	4.56781	0.0508296	4.56781	-0.0509569	4.61781	0.05583	4.61781	-0.054819	4.61781	0.0435859	4.61781	-0.0425094	4.61781	0.00904367	4.56781	0.0158759	4.61781	0.0172582	4.61781	0.0134285
4.71781	0.030334	4.71781	-0.0299414	4.66781	0.0525066	4.66781	-0.0526408	4.71781	0.0575714	4.71781	-0.0565399	4.71781	0.0450358	4.71781	-0.0439162	4.71781	0.00940128	4.66781	0.0164001	4.71781	0.0177982	4.71781	0.013874
4.81781	0.0314707	4.81781	-0.0310303	4.76781	0.0542327	4.76781	-0.0543684	4.81781	0.0593514	4.81781	-0.0582992	4.81781	0.0463967	4.81781	-0.0452398	4.81781	0.00974842	4.76781	0.0169388	4.81781	0.0183502	4.81781	0.0142927
4.91781	0.0324951	4.91781	-0.0320172	4.86781	0.055958	4.86781	-0.0561202	4.91781	0.0611503	4.91781	-0.0600864	4.91781	0.0477622	4.91781	-0.046575	4.91781	0.0100621	4.86781	0.0174811	4.91781	0.0189096	4.91781	0.014714
5.01781	0.0334715	5.01781	-0.0329599	4.96781	0.0577463	4.96781	-0.0579437	5.01781	0.0629595	5.01781	-0.0618869	5.01781	0.0491503	5.01781	-0.0479435	5.01781	0.0103614	4.96781	0.0180444	5.01781	0.0194726	5.01781	0.0151439
5.11781	0.0344418	5.11781	-0.0339089	5.06781	0.0596051	5.06781	-0.0598365	5.11781	0.0647832	5.11781	-0.0636978	5.11781	0.0505625	5.11781	-0.0493379	5.11781	0.0106608	5.06781	0.0186296	5.11781	0.0200395	5.11781	0.0155817
5.21781	0.0354717	5.21781	-0.0349108	5.16781	0.0615084	5.16781	-0.061773	5.21781	0.0666537	5.21781	-0.0655545	5.21781	0.0519827	5.21781	-0.0507372	5.21781	0.0109777	5.16781	0.0192285	5.21781	0.0206208	5.21781	0.0160215
5.31781	0.0364808	5.31781	-0.0358947	5.26781	0.0634594	5.26781	-0.0637631	5.31781	0.0685785	5.31781	-0.0674553	5.31781	0.0534329	5.31781	-0.0521575	5.31781	0.0112886	5.26781	0.0198432	5.31781	0.0212175	5.31781	0.0164692
5.41781	0.0375021	5.41781	-0.0368725	5.36781	0.0654836	5.36781	-0.0658161	5.41781	0.0705311	5.41781	-0.0693837	5.41781	0.0549155	5.41781	-0.0536157	5.41781	0.0116004	5.36781	0.0204791	5.41781	0.0218228	5.41781	0.0169279
5.51781	0.0386075	5.51781	-0.0379207	5.46781	0.067526	5.46781	-0.0678829	5.51781	0.0725235	5.51781	-0.0713578	5.51781	0.0563803	5.51781	-0.0550481	5.51781	0.0119363	5.46781	0.02112	5.51781	0.0224415	5.51781	0.0173797
5.61781	0.0397795	5.61781	-0.0390471	5.56781	0.0695954	5.56781	-0.0699763	5.61781	0.0745619	5.61781	-0.0733803	5.61781	0.0578079	5.61781	-0.0564419	5.61781	0.0122948	5.56781	0.0217693	5.61781	0.0230749	5.61781	0.0178198
5.71781	0.040985	5.71781	-0.0402233	5.66781	0.0717152	5.66781	-0.0721158	5.71781	0.0766391	5.71781	-0.0754572	5.71781	0.0592334	5.71781	-0.0578424	5.71781	0.0126662	5.66781	0.0224336	5.71781	0.0237228	5.71781	0.0182606
5.81781	0.0422266	5.81781	-0.0414421	5.76781	0.0738834	5.76781	-0.0743049	5.81781	0.0787936	5.81781	-0.0776077	5.81781	0.060669	5.81781	-0.0592557	5.81781	0.01305	5.76781	0.0231133	5.81781	0.0243943	5.81781	0.0187049
5.91781	0.0434808	5.91781	-0.0426913	5.86781	0.0761137	5.86781	-0.076551	5.91781	0.0810078	5.91781	-0.0798121	5.91781	0.0621134	5.91781	-0.0606765	5.91781	0.0134405	5.86781	0.0238115	5.91781	0.0250834	5.91781	0.0191518
6.01781	0.0446976	6.01781	-0.0439001	5.96781	0.0784065	5.96781	-0.0788652	6.01781	0.083284	6.01781	-0.0820701	6.01781	0.0635649	6.01781	-0.0621006	6.01781	0.0138188	5.96781	0.02453	6.01781	0.0257906	6.01781	0.0196003
6.11781	0.0458616	6.11781	-0.0450549	6.06781	0.0807323	6.06781	-0.0812163	6.11781	0.0855391	6.11781	-0.0843021	6.11781	0.0650119	6.11781	-0.0635235	6.11781	0.0141804	6.06781	0.0252595	6.11781	0.0264905	6.11781	0.020048
6.21781	0.0469803	6.21781	-0.0461517	6.16781	0.0831227	6.16781	-0.0836276	6.21781	0.0877438	6.21781	-0.0864806	6.21781	0.0664568	6.21781	-0.0649431	6.21781	0.014526	6.16781	0.0260084	6.21781	0.0271742	6.21781	0.0204947
6.31781	0.0480806	6.31781	-0.047237	6.26781	0.085552	6.26781	-0.0860732	6.31781	0.0898901	6.31781	-0.088602	6.31781	0.067899	6.31781	-0.066359	6.31781	0.0148669	6.26781	0.0267688	6.31781	0.0278398	6.31781	0.0209405
6.41781	0.0491646	6.41781	-0.0483142	6.36781	0.088008	6.36781	-0.0885414	6.41781	0.0920108	6.41781	-0.0907032	6.41781	0.0693433	6.41781	-0.067776	6.41781	0.015204	6.36781	0.0275368	6.41781	0.0284983	6.41781	0.0213868
6.51781	0.0502677	6.51781	-0.0494057	6.46781	0.0904723	6.46781	-0.0910148	6.51781	0.0941154	6.51781	-0.0927907	6.51781	0.0707894	6.51781	-0.0691912	6.51781	0.0155463	6.46781	0.0283069	6.51781	0.0291522	6.51781	0.0218331
6.61781	0.0513992	6.61781	-0.0505269	6.56781	0.0929571	6.56781	-0.0935151	6.61781	0.0962071	6.61781	-0.0948619	6.61781	0.0722466	6.61781	-0.0706156	6.61781	0.0158976	6.56781	0.0290845	6.61781	0.0298015	6.61781	0.0222825
6.71781	0.0525815	6.71781	-0.051692	6.66781	0.0954884	6.66781	-0.0960587	6.71781	0.0982971	6.71781	-0.096924	6.71781	0.0737112	6.71781	-0.0720424	6.71781	0.0162638	6.66781	0.029876	6.71781	0.0304491	6.71781	0.0227335
6.81781	0.0538067	6.81781	-0.0529011	6.76781	0.0980409	6.76781	-0.098625	6.81781	0.100366	6.81781	-0.0989754	6.81781	0.0751861	6.81781	-0.0734757	6.81781	0.0166435	6.76781	0.0306744	6.81781	0.0310918	6.81781	0.0231871
6.91781	0.0550403	6.91781	-0.0541171	6.86781	0.100613	6.86781	-0.101209	6.91781	0.102427	6.91781	-0.10102	6.91781	0.0766665	6.91781	-0.074919	6.91781	0.0170255	6.86781	0.0314787	6.91781	0.0317321	6.91781	0.0236431
7.01781	0.0563127	7.01781	-0.0553866	6.96781	0.10322	6.96781	-0.103822	7.01781	0.104489	7.01781	-0.103069	7.01781	0.0781566	7.01781	-0.0763722	7.01781	0.017422	6.96781	0.0322927	7.01781	0.0323732	7.01781	0.0241022
7.11781	0.0576011	7.11781	-0.056683	7.06781	0.105868	7.06781	-0.10648	7.09281	0.10604	7.09281	-0.10461	7.11781	0.0796504	7.11781	-0.0778231	7.11781	0.0178251	7.06781	0.0331204	7.09281	0.0328555	7.11781	0.0245615
7.21781	0.0588656	7.21781	-0.0579475	7.16781	0.108552	7.16781	-0.109182	7.16781	0.107593	7.16781	-0.106152	7.21781	0.0811487	7.21781	-0.0792767	7.21781	0.0182196	7.16781	0.0339604	7.16781	0.0333382	7.21781	0.0250219
7.31781	0.0601158	7.31781	-0.0591928	7.26781	0.111256	7.26781	-0.111908	7.26781	0.109672	7.26781	-0.108213	7.31781	0.0826521	7.31781	-0.0807402	7.31781	0.0186088	7.26781	0.0348074	7.26781	0.033984	7.31781	0.0254847
7.41781	0.0613482	7.41781	-0.0604257	7.36781	0.114004	7.36781	-0.114676	7.36781	0.111774	7.36781	-0.110292	7.41781	0.0841643	7.41781	-0.0822095	7.41781	0.0189933	7.36781	0.0356677	7.36781	0.0346361	7.41781	0.0259497
7.51781	0.0625927	7.51781	-0.0616721	7.46781	0.116789	7.46781	-0.117482	7.46781	0.113884	7.46781	-0.11238	7.51781	0.0856775	7.51781	-0.0836785	7.51781	0.0193819	7.46781	0.0365397	7.46781	0.0352908	7.51781	0.0264148
7.61781	0.0638184	7.61781	-0.0629059	7.56781	0.119603	7.56781	-0.120318	7.56781	0.115989	7.56781	-0.114471	7.61781	0.0871823	7.61781	-0.0851452	7.61781	0.0197655	7.56781	0.037421	7.56781	0.0359453	7.61781	0.0268783
7.71781	0.0650189	7.71781	-0.0641117	7.66781	0.122454	7.66781	-0.123194	7.66781	0.118089	7.66781	-0.116556	7.71781	0.0886928	7.71781	-0.0866233	7.71781	0.0201408	7.66781	0.0383143	7.66781	0.0365981	7.71781	0.0273444
7.81781	0.066193	7.81781	-0.065293	7.76781	0.125333	7.76781	-0.1261	7.76781	0.120192	7.76781	-0.11865	7.81781	0.0902062	7.81781	-0.0881057	7.81781	0.0205082	7.76781	0.0392166	7.76781	0.0372528	7.81781	0.0278117
7.91781	0.0673767	7.91781	-0.0664692	7.86781	0.128238	7.86781	-0.129029	7.86781	0.122298	7.86781	-0.120751	7.91781	0.0917131	7.91781	-0.0895871	7.91781	0.0208763	7.86781	0.0401266	7.86781	0.0379088	7.91781	0.0282778
8.01781	0.0685805	8.01781	-0.0676652	7.96781	0.131161	7.96781	-0.131977	7.96781	0.124414	7.96781	-0.122863	8.01781	0.0932187	8.01781	-0.0910691	8.01781	0.0212505	7.96781	0.0410422	7.96781	0.0385683	8.01781	0.0287438
8.11781	0.0697984	8.11781	-0.0688835	8.06781	0.13409	8.06781	-0.134931	8.06781	0.12656	8.06781	-0.125001	8.11781	0.0947308	8.11781	-0.0925512	8.11781	0.0216305	8.06781	0.0419598	8.06781	0.0392365	8.11781	0.0292108
8.21781	0.0710499	8.21781	-0.0701292	8.16781	0.13704	8.16781	-0.137905	8.16781	0.128719	8.16781	-0.127156	8.21781	0.0962516	8.21781	-0.0940348	8.21781	0.02202	8.16781	0.0428837	8.16781	0.0399094	8.21781	0.0296794
8.31781	0.0723328	8.31781	-0.0713985	8.26781	0.140009	8.26781	-0.140891	8.26781	0.130884	8.26781	-0.129325	8.31781	0.0977782	8.31781	-0.0955232	8.31781	0.0224181	8.26781	0.0438126	8.26781	0.0405854	8.31781	0.0301496
8.41781	0.0736394	8.41781	-0.0726886	8.36781	0.143003	8.36781	-0.143896	8.36781	0.133058	8.36781	-0.131498	8.41781	0.0993033	8.41781	-0.0970106	8.41781	0.0228231	8.36781	0.0447483	8.36781	0.0412634	8.41781	0.0306195
8.51781	0.0749557	8.51781	-0.0739854	8.46781	0.146019	8.46781	-0.146923	8.46781	0.135248	8.46781	-0.133684	8.51781	0.100825	8.51781	-0.0984954	8.51781	0.0232307	8.46781	0.0456908	8.46781	0.041946	8.51781	0.0310885
8.61781	0.076257	8.61781	-0.0752745	8.56781	0.149046	8.56781	-0.149959	8.56781	0.137456	8.56781	-0.135878	8.61781	0.102343	8.61781	-0.0999807	8.61781	0.0236347	8.56781	0.0466365	8.56781	0.0426325	8.61781	0.0315569
8.71781	0.0775579	8.71781	-0.0765631	8.64281	0.151323	8.64281	-0.15225	8.66781	0.139665	8.66781	-0.138068	8.71781	0.10386	8.71781	-0.10147	8.71781	0.0240386	8.64281	0.0473489	8.66781	0.0433186	8.71781	0.0320258
8.81781	0.0788719	8.81781	-0.0778616	8.71781	0.153612	8.71781	-0.154554	8.76781	0.141876	8.76781	-0.140255	8.81781	0.105383	8.81781	-0.102963	8.81781	0.0244461	8.71781	0.0480653	8.76781	0.0440047	8.81781	0.0324963
8.91781	0.080183	8.91781	-0.0791636	8.81781	0.156686	8.81781	-0.157646	8.86781	0.144083	8.86781	-0.14244	8.91781	0.106905	8.91781	-0.104446	8.91781	0.0248536	8.81781	0.049027	8.86781	0.0446896	8.91781	0.0329649
9.01781	0.0814801	9.01781	-0.0804509	8.91781	0.15978	8.91781	-0.16076	8.96781	0.146284	8.96781	-0.144622	9.01781	0.108426	9.01781	-0.105923	9.01781	0.0252567	8.91781	0.0499952	8.96781	0.0453733	9.01781	0.0334324
9.11781	0.0827657	9.11781	-0.0817345	9.01781	0.162886	9.01781	-0.163897	9.06781	0.148477	9.06781	-0.146792	9.11781	0.109943	9.11781	-0.107391	9.11781	0.0256575	9.01781	0.0509691	9.06781	0.0460537	9.11781	0.0338982
9.21781	0.0840664	9.21781	-0.0830212	9.11781	0.166003	9.11781	-0.167052	9.16781	0.150676	9.16781	-0.148972	9.21781	0.111455	9.21781	-0.108858	9.21781	0.026061	9.11781	0.0519473	9.16781	0.0467367	9.21781	0.0343628
9.31781	0.0853814	9.31781	-0.0843216	9.21781	0.169152	9.21781	-0.170239	9.26781	0.152865	9.26781	-0.151155	9.31781	0.112984	9.31781	-0.110334	9.31781	0.026469	9.21781	0.0529356	9.26781	0.0474187	9.31781	0.0348314
9.41781	0.0867261	9.41781	-0.0856537	9.31781	0.17233	9.31781	-0.173449	9.36781	0.155053	9.36781	-0.153339	9.41781	0.114516	9.41781	-0.111812	9.41781	0.0268864	9.31781	0.0539318	9.36781	0.0481006	9.41781	0.0353009
9.51781	0.0880945	9.51781	-0.0870062	9.41781	0.175525	9.41781	-0.176674	9.46781	0.157246	9.46781	-0.155532	9.51781	0.116056	9.51781	-0.113298	9.51781	0.0273108	9.41781	0.0549333	9.46781	0.0487847	9.51781	0.035773
9.61781	0.0894701	9.61781	-0.0883593	9.51781	0.178745	9.51781	-0.179921	9.56781	0.159441	9.56781	-0.15773	9.61781	0.117608	9.61781	-0.114792	9.61781	0.0277365	9.51781	0.0559418	9.56781	0.0494699	9.61781	0.0362481
9.71781	0.0908519	9.71781	-0.0897189	9.61781	0.181987	9.61781	-0.183184	9.66781	0.161648	9.66781	-0.159929	9.71781	0.119172	9.71781	-0.116295	9.71781	0.028164	9.61781	0.0569566	9.66781	0.0501571	9.71781	0.0367263
9.81781	0.0922324	9.81781	-0.0910784	9.71781	0.18525	9.71781	-0.186468	9.76781	0.163864	9.76781	-0.162132	9.81781	0.120741	9.81781	-0.117803	9.81781	0.0285914	9.71781	0.0579776	9.76781	0.0508463	9.81781	0.0372062
9.91781	0.0935973	9.91781	-0.0924157	9.81781	0.188531	9.81781	-0.189767	9.86781	0.166086	9.86781	-0.164342	9.91781	0.122317	9.91781	-0.119321	9.91781	0.0290129	9.81781	0.0590041	9.86781	0.0515376	9.91781	0.0376888
10.0178	0.0949633	10.0178	-0.0937533	9.91781	0.191824	9.91781	-0.193074	9.96781	0.168306	9.96781	-0.166547	10.0178	0.123899	10.0178	-0.120848	10.0178	0.0294346	9.91781	0.0600334	9.96781	0.0522278	10.0178	0.0381737
10.1178	0.0963332	10.1178	-0.0950971	10.0178	0.195131	10.0178	-0.196391	10.0678	0.170521	10.0678	-0.168752	10.1178	0.125484	10.1178	-0.122382	10.1178	0.0298578	10.0178	0.0610666	10.0678	0.0529172	10.1178	0.0386603
10.2178	0.0977128	10.2178	-0.096454	10.1178	0.198452	10.1178	-0.199728	10.1678	0.172725	10.1678	-0.17095	10.2178	0.127059	10.2178	-0.12391	10.2178	0.0302846	10.1178	0.062105	10.1678	0.0536038	10.2178	0.0391441
10.3178	0.0990863	10.3178	-0.097808	10.2178	0.201787	10.2178	-0.203082	10.2678	0.174929	10.2678	-0.173147	10.3178	0.128635	10.3178	-0.125438	10.3178	0.03071	10.2178	0.0631483	10.2678	0.0542902	10.3178	0.0396284
10.4178	0.100485	10.4178	-0.099193	10.3178	0.205132	10.3178	-0.206445	10.3678	0.177137	10.3678	-0.175346	10.4178	0.13022	10.4178	-0.126972	10.4178	0.0311442	10.3178	0.0641946	10.3678	0.0549776	10.4178	0.0401148
10.5178	0.101901	10.5178	-0.100604	10.4178	0.208487	10.4178	-0.209818	10.4678	0.179368	10.4678	-0.177564	10.5178	0.131809	10.5178	-0.128514	10.5178	0.0315852	10.4178	0.065244	10.4678	0.0556715	10.5178	0.0406032
10.6178	0.103328	10.6178	-0.102028	10.5178	0.211855	10.5178	-0.213203	10.5678	0.181608	10.5678	-0.179789	10.6178	0.133398	10.6178	-0.130053	10.6178	0.0320299	10.5178	0.0662973	10.5678	0.0563678	10.6178	0.041091
10.7178	0.104755	10.7178	-0.103443	10.6178	0.215243	10.6178	-0.216603	10.6678	0.183847	10.6678	-0.182014	10.7178	0.134986	10.7178	-0.131596	10.7178	0.0324732	10.6178	0.0673561	10.6678	0.0570642	10.7178	0.0415794
10.8178	0.106189	10.8178	-0.104863	10.7178	0.218652	10.7178	-0.22002	10.7678	0.186089	10.7678	-0.184244	10.8178	0.136574	10.8178	-0.133136	10.8178	0.0329182	10.7178	0.0684206	10.7678	0.0577618	10.8178	0.0420673
10.9178	0.107626	10.9178	-0.10629	10.8178	0.222081	10.8178	-0.223458	10.8678	0.188333	10.8678	-0.186474	10.9178	0.138163	10.9178	-0.134667	10.9178	0.0333649	10.8178	0.0694917	10.8678	0.0584593	10.9178	0.0425539
11.0178	0.109076	11.0178	-0.10773	10.9178	0.225525	10.9178	-0.226913	10.9678	0.190583	10.9678	-0.18871	11.0178	0.139744	11.0178	-0.136192	11.0178	0.0338156	10.9178	0.0705679	10.9678	0.0591592	11.0178	0.0430383
11.1178	0.110544	11.1178	-0.109186	11.0178	0.228986	11.0178	-0.230385	11.0678	0.192847	11.0678	-0.190959	11.1178	0.141322	11.1178	-0.137712	11.1178	0.0342718	11.0178	0.0716491	11.0678	0.0598631	11.1178	0.0435216
11.2178	0.112031	11.2178	-0.110656	11.1178	0.232463	11.1178	-0.233872	11.1678	0.195121	11.1678	-0.193219	11.2178	0.142899	11.2178	-0.139225	11.2178	0.0347329	11.1178	0.0727353	11.1678	0.0605702	11.2178	0.0440036
11.3178	0.113534	11.3178	-0.112139	11.2178	0.235957	11.2178	-0.237376	11.2678	0.197407	11.2678	-0.195488	11.3178	0.14447	11.3178	-0.140734	11.3178	0.0351987	11.2178	0.0738267	11.2678	0.0612807	11.3178	0.044484
11.4178	0.115077	11.4178	-0.113664	11.3178	0.239469	11.3178	-0.240903	11.3678	0.199703	11.3678	-0.197762	11.4178	0.146041	11.4178	-0.142247	11.4178	0.0356773	11.3178	0.0749248	11.3678	0.0619935	11.4178	0.044965
11.5178	0.116633	11.5178	-0.115206	11.4178	0.242991	11.4178	-0.244445	11.4678	0.202005	11.4678	-0.200046	11.5178	0.147609	11.5178	-0.143761	11.5178	0.0361604	11.4178	0.0760265	11.4678	0.0627089	11.5178	0.0454457
11.6178	0.118187	11.6178	-0.116749	11.5178	0.246538	11.5178	-0.248009	11.5678	0.204311	11.5678	-0.202334	11.6178	0.14918	11.6178	-0.145275	11.6178	0.0366434	11.5178	0.0771355	11.5678	0.0634253	11.6178	0.0459269
11.7178	0.119757	11.7178	-0.11831	11.6178	0.250101	11.6178	-0.25159	11.6678	0.206633	11.6678	-0.204634	11.7178	0.150751	11.7178	-0.146785	11.7178	0.0371319	11.6178	0.0782497	11.6678	0.0641462	11.7178	0.0464074
11.8178	0.121331	11.8178	-0.119878	11.7178	0.253682	11.7178	-0.25519	11.7678	0.208973	11.7678	-0.206952	11.8178	0.152316	11.8178	-0.148287	11.8178	0.0376219	11.7178	0.0793699	11.7678	0.0648728	11.8178	0.0468856
11.9178	0.122917	11.9178	-0.121459	11.8178	0.257279	11.8178	-0.258807	11.8678	0.211335	11.8678	-0.209289	11.9178	0.153885	11.9178	-0.149791	11.9178	0.0381159	11.8178	0.080495	11.8678	0.0656056	11.9178	0.047365
12.0178	0.124515	12.0178	-0.123047	11.9178	0.260889	11.9178	-0.262441	11.9678	0.213717	11.9678	-0.211648	12.0178	0.155456	12.0178	-0.151285	12.0178	0.0386129	11.9178	0.0816249	11.9678	0.0663451	12.0178	0.0478431
12.1178	0.126142	12.1178	-0.124666	12.0178	0.264516	12.0178	-0.266087	12.0678	0.216109	12.0678	-0.214024	12.1178	0.157023	12.1178	-0.152776	12.1178	0.0391192	12.0178	0.0827593	12.0678	0.0670888	12.1178	0.04832
12.2178	0.127805	12.2178	-0.126323	12.1178	0.268159	12.1178	-0.269747	12.1678	0.218514	12.1678	-0.216412	12.2178	0.158592	12.2178	-0.154267	12.2178	0.0396369	12.1178	0.0838983	12.1678	0.0678364	12.2178	0.0487973
12.3178	0.12948	12.3178	-0.127989	12.2178	0.271824	12.2178	-0.27343	12.2678	0.220937	12.2678	-0.218816	12.3178	0.160155	12.3178	-0.15576	12.3178	0.040158	12.2178	0.0850445	12.2678	0.0685893	12.3178	0.0492741
12.4178	0.131159	12.4178	-0.129656	12.3178	0.27551	12.3178	-0.277131	12.3678	0.223374	12.3678	-0.221233	12.4178	0.161721	12.4178	-0.157267	12.4178	0.0406798	12.3178	0.0861968	12.3678	0.0693462	12.4178	0.0497532
12.5178	0.132889	12.5178	-0.131376	12.4178	0.279214	12.4178	-0.280847	12.4678	0.225825	12.4678	-0.223666	12.5178	0.163298	12.5178	-0.158789	12.5178	0.0412181	12.4178	0.0873539	12.4678	0.070108	12.5178	0.0502367
12.6178	0.134645	12.6178	-0.133119	12.5178	0.282931	12.5178	-0.284575	12.5678	0.228298	12.5678	-0.226122	12.6178	0.164883	12.6178	-0.160321	12.6178	0.0417637	12.5178	0.0885152	12.5678	0.070877	12.6178	0.0507229
12.7178	0.136408	12.7178	-0.13487	12.6178	0.28666	12.6178	-0.288313	12.6678	0.230797	12.6678	-0.2286	12.7178	0.166473	12.7178	-0.161861	12.7178	0.0423119	12.6178	0.0896799	12.6678	0.0716532	12.7178	0.051211
12.8178	0.138172	12.8178	-0.136613	12.7178	0.290402	12.7178	-0.292064	12.7678	0.233313	12.7678	-0.231098	12.8178	0.168074	12.8178	-0.163408	12.8178	0.0428588	12.7178	0.0908486	12.7678	0.0724352	12.8178	0.051702
12.9178	0.139978	12.9178	-0.138392	12.8178	0.294162	12.8178	-0.295837	12.8678	0.235846	12.8678	-0.233616	12.9178	0.169682	12.9178	-0.164959	12.9178	0.043418	12.8178	0.0920234	12.8678	0.073223	12.9178	0.0521946
13.0178	0.141813	13.0178	-0.14019	12.9178	0.29794	12.9178	-0.299631	12.9678	0.238401	12.9678	-0.236154	13.0178	0.171293	13.0178	-0.166512	13.0178	0.0439847	12.9178	0.0932045	12.9678	0.0740174	13.0178	0.0526882
13.1178	0.143659	13.1178	-0.142004	13.0178	0.301737	13.0178	-0.303442	13.0678	0.240974	13.0678	-0.238711	13.1178	0.172912	13.1178	-0.168074	13.1178	0.0445554	13.0178	0.0943912	13.0678	0.0748175	13.1178	0.0531844
13.2178	0.145522	13.2178	-0.143838	13.1178	0.305553	13.1178	-0.307271	13.1678	0.24356	13.1678	-0.241283	13.2178	0.174539	13.2178	-0.169642	13.2178	0.045132	13.1178	0.0955836	13.1678	0.075622	13.2178	0.0536826
13.3178	0.147398	13.3178	-0.145691	13.2178	0.30939	13.2178	-0.311118	13.2678	0.246159	13.2678	-0.243869	13.3178	0.176169	13.3178	-0.171214	13.3178	0.0457139	13.2178	0.096782	13.2678	0.0764307	13.3178	0.0541822
13.4178	0.149294	13.4178	-0.147566	13.3178	0.313244	13.3178	-0.314985	13.3678	0.248775	13.3678	-0.24647	13.4178	0.177805	13.4178	-0.172795	13.4178	0.0463019	13.3178	0.0979862	13.3678	0.0772444	13.4178	0.0546839
13.5178	0.151205	13.5178	-0.149451	13.4178	0.31712	13.4178	-0.318869	13.4678	0.251407	13.4678	-0.249088	13.5178	0.179445	13.5178	-0.174385	13.5178	0.0468938	13.4178	0.0991966	13.4678	0.0780634	13.5178	0.0551876
13.6178	0.153141	13.6178	-0.151362	13.5178	0.321018	13.5178	-0.32277	13.5678	0.254056	13.5678	-0.251725	13.6178	0.181091	13.6178	-0.175981	13.6178	0.0474939	13.5178	0.100413	13.5678	0.0788879	13.6178	0.0556934
13.7178	0.155089	13.7178	-0.153284	13.6178	0.324929	13.6178	-0.326687	13.6678	0.256721	13.6678	-0.25438	13.7178	0.18274	13.7178	-0.17758	13.7178	0.0480976	13.6178	0.101634	13.6678	0.0797176	13.7178	0.0561998
13.8178	0.157027	13.8178	-0.155193	13.7178	0.328856	13.7178	-0.330626	13.7678	0.259408	13.7678	-0.257056	13.8178	0.184396	13.8178	-0.179183	13.8178	0.0486975	13.7178	0.102861	13.7678	0.080554	13.8178	0.0567082
13.9178	0.158966	13.9178	-0.157113	13.8178	0.3328	13.8178	-0.334585	13.8678	0.262118	13.8678	-0.259752	13.9178	0.186062	13.9178	-0.180794	13.9178	0.0492996	13.8178	0.104094	13.8678	0.0813973	13.9178	0.0572193
14.0178	0.160924	14.0178	-0.159055	13.9178	0.336764	13.9178	-0.338563	13.9678	0.264849	13.9678	-0.262468	14.0178	0.187731	14.0178	-0.182409	14.0178	0.0499078	13.9178	0.105332	13.9678	0.0822467	14.0178	0.0577315
14.1178	0.162893	14.1178	-0.161016	14.0178	0.340748	14.0178	-0.342561	14.0678	0.267605	14.0678	-0.265212	14.1178	0.189407	14.1178	-0.18403	14.1178	0.0505208	14.0178	0.106577	14.0678	0.0831047	14.1178	0.0582458
14.2178	0.164868	14.2178	-0.162994	14.1178	0.344751	14.1178	-0.346581	14.1678	0.27038	14.1678	-0.267976	14.2178	0.191092	14.2178	-0.18566	14.2178	0.0511374	14.1178	0.107829	14.1678	0.0839687	14.2178	0.0587627
14.3178	0.166859	14.3178	-0.164977	14.2178	0.348768	14.2178	-0.350619	14.2678	0.273175	14.2678	-0.270757	14.3178	0.192785	14.3178	-0.187298	14.3178	0.0517572	14.2178	0.109085	14.2678	0.0848383	14.3178	0.0592824
14.4178	0.168893	14.4178	-0.166996	14.3178	0.352801	14.3178	-0.354678	14.3678	0.275991	14.3678	-0.273561	14.4178	0.194485	14.4178	-0.188949	14.4178	0.0523894	14.3178	0.110347	14.3678	0.0857148	14.4178	0.059805
14.5178	0.170957	14.5178	-0.169035	14.4178	0.356853	14.4178	-0.358756	14.4678	0.278828	14.4678	-0.276388	14.5178	0.196189	14.5178	-0.190608	14.5178	0.0530293	14.4178	0.111615	14.4678	0.0865983	14.5178	0.0603296
14.6178	0.173049	14.6178	-0.1711	14.5178	0.360926	14.5178	-0.362854	14.5678	0.281683	14.5678	-0.279234	14.6178	0.197899	14.6178	-0.192274	14.6178	0.0536777	14.5178	0.112889	14.5678	0.0874875	14.6178	0.0608561
14.7178	0.175181	14.7178	-0.173201	14.6178	0.365022	14.6178	-0.366973	14.6678	0.284557	14.6678	-0.282102	14.7178	0.199616	14.7178	-0.19395	14.7178	0.0543378	14.6178	0.114171	14.6678	0.0883831	14.7178	0.0613853
14.8178	0.177326	14.8178	-0.175313	14.7178	0.369139	14.7178	-0.371114	14.7678	0.287458	14.7678	-0.284992	14.8178	0.201342	14.8178	-0.195636	14.8178	0.0550019	14.7178	0.115459	14.7678	0.0892862	14.8178	0.0619175
14.9178	0.179495	14.9178	-0.177451	14.8178	0.373283	14.8178	-0.37528	14.8678	0.290381	14.8678	-0.287908	14.9178	0.203073	14.9178	-0.197332	14.9178	0.0556737	14.8178	0.116755	14.8678	0.0901969	14.9178	0.0624521
15.0178	0.181678	15.0178	-0.179611	14.9178	0.377454	14.9178	-0.379473	14.9678	0.293326	14.9678	-0.290849	15.0178	0.204818	15.0178	-0.199038	15.0178	0.0563511	14.9178	0.11806	14.9678	0.091115	15.0178	0.0629903
15.1178	0.183884	15.1178	-0.181804	15.0178	0.381648	15.0178	-0.383691	15.0678	0.296292	15.0678	-0.293814	15.1178	0.206573	15.1178	-0.200754	15.1178	0.0570372	15.0178	0.119372	15.0678	0.0920402	15.1178	0.0635316
15.2178	0.186129	15.2178	-0.184035	15.1178	0.385868	15.1178	-0.387932	15.1428	0.29853	15.1428	-0.296053	15.2178	0.208342	15.2178	-0.202484	15.2178	0.0577354	15.1178	0.120691	15.1428	0.0927385	15.2178	0.0640774
15.3178	0.188418	15.3178	-0.186303	15.2178	0.390108	15.2178	-0.392196	15.2178	0.300779	15.2178	-0.298302	15.3178	0.210123	15.3178	-0.204224	15.3178	0.0584461	15.2178	0.122018	15.2178	0.0934401	15.3178	0.0646267
15.4178	0.190735	15.4178	-0.188597	15.3178	0.394374	15.3178	-0.396487	15.3178	0.303797	15.3178	-0.301319	15.4178	0.211912	15.4178	-0.20597	15.4178	0.0591651	15.3178	0.123352	15.3178	0.0943812	15.4178	0.0651781
15.5178	0.193093	15.5178	-0.19093	15.4178	0.398676	15.4178	-0.400809	15.4178	0.306832	15.4178	-0.304353	15.5178	0.213713	15.5178	-0.207727	15.5178	0.0598969	15.4178	0.124697	15.4178	0.0953279	15.5178	0.065733
15.6178	0.195476	15.6178	-0.193288	15.5178	0.403008	15.5178	-0.405161	15.5178	0.309891	15.5178	-0.307414	15.6178	0.215522	15.6178	-0.209493	15.6178	0.0606364	15.5178	0.126052	15.5178	0.0962824	15.6178	0.0662906
15.7178	0.197893	15.7178	-0.195689	15.6178	0.40737	15.6178	-0.409542	15.6178	0.31297	15.6178	-0.310497	15.7178	0.217335	15.7178	-0.211262	15.7178	0.0613879	15.6178	0.127416	15.6178	0.0972434	15.7178	0.0668493
15.8178	0.200377	15.8178	-0.198148	15.7178	0.411764	15.7178	-0.413958	15.7178	0.316071	15.7178	-0.313605	15.8178	0.219154	15.8178	-0.213038	15.8178	0.0621589	15.7178	0.12879	15.7178	0.0982119	15.8178	0.0674099
15.9178	0.202922	15.9178	-0.200656	15.8178	0.416192	15.8178	-0.418405	15.8178	0.319194	15.8178	-0.316745	15.9178	0.220985	15.9178	-0.214825	15.9178	0.062947	15.8178	0.130174	15.8178	0.0991888	15.9178	0.0679743
16.0178	0.205517	16.0178	-0.20322	15.9178	0.420649	15.9178	-0.422878	15.9178	0.322344	15.9178	-0.319913	16.0178	0.22282	16.0178	-0.216617	16.0178	0.0637517	15.9178	0.131567	15.9178	0.100174	16.0178	0.06854
16.1178	0.208164	16.1178	-0.205838	16.0178	0.425134	16.0178	-0.427377	16.0178	0.325524	16.0178	-0.323105	16.1178	0.224663	16.1178	-0.218415	16.1178	0.0645729	16.0178	0.132968	16.0178	0.101168	16.1178	0.0691079
16.2178	0.21086	16.2178	-0.208502	16.1178	0.429654	16.1178	-0.431906	16.1178	0.328726	16.1178	-0.326316	16.2178	0.226521	16.2178	-0.220229	16.2178	0.0654088	16.1178	0.13438	16.1178	0.102168	16.2178	0.0696805
16.3178	0.2136	16.3178	-0.211206	16.2178	0.434205	16.2178	-0.436466	16.2178	0.331952	16.2178	-0.329548	16.3178	0.228385	16.3178	-0.22205	16.3178	0.066258	16.2178	0.135801	16.2178	0.103176	16.3178	0.0702554
16.4178	0.216373	16.4178	-0.213949	16.3178	0.438786	16.3178	-0.441055	16.3178	0.335201	16.3178	-0.332797	16.4178	0.230256	16.4178	-0.223878	16.4178	0.0671182	16.3178	0.137231	16.3178	0.104189	16.4178	0.0708324
16.5178	0.219172	16.5178	-0.216716	16.4178	0.443394	16.4178	-0.44567	16.4178	0.338469	16.4178	-0.336064	16.5178	0.232139	16.5178	-0.225722	16.5178	0.0679864	16.4178	0.138669	16.4178	0.105208	16.5178	0.0714135
16.6178	0.221994	16.6178	-0.219518	16.5178	0.448028	16.5178	-0.450312	16.5178	0.341758	16.5178	-0.339356	16.6178	0.234028	16.6178	-0.227574	16.6178	0.0688635	16.5178	0.140116	16.5178	0.106235	16.6178	0.0719971
16.7178	0.224872	16.7178	-0.222375	16.6178	0.452691	16.6178	-0.45498	16.6178	0.345073	16.6178	-0.342672	16.7178	0.235926	16.7178	-0.229439	16.7178	0.0697581	16.6178	0.141571	16.6178	0.107269	16.7178	0.072584
16.8178	0.227775	16.8178	-0.225257	16.7178	0.457383	16.7178	-0.459675	16.7178	0.348408	16.7178	-0.34601	16.8178	0.237834	16.8178	-0.231317	16.8178	0.0706603	16.7178	0.143035	16.7178	0.10831	16.8178	0.0731745
16.9178	0.230709	16.9178	-0.228173	16.8178	0.462106	16.8178	-0.4644	16.8178	0.351765	16.8178	-0.349371	16.9178	0.23975	16.9178	-0.233201	16.9178	0.0715729	16.8178	0.144509	16.8178	0.109358	16.9178	0.0737673
17.0178	0.233699	17.0178	-0.231146	16.9178	0.466864	16.9178	-0.469157	16.9178	0.355155	16.9178	-0.352759	17.0178	0.241675	17.0178	-0.235093	17.0178	0.0725029	16.9178	0.145993	16.9178	0.110415	17.0178	0.0743626
17.1178	0.236738	17.1178	-0.234169	17.0178	0.471657	17.0178	-0.473947	17.0178	0.35857	17.0178	-0.356172	17.1178	0.243608	17.1178	-0.236998	17.1178	0.0734484	17.0178	0.147488	17.0178	0.11148	17.1178	0.0749612
17.2178	0.239807	17.2178	-0.23722	17.1178	0.476482	17.1178	-0.47877	17.1178	0.362009	17.1178	-0.35961	17.2178	0.245552	17.2178	-0.238916	17.2178	0.074403	17.1178	0.148993	17.1178	0.112553	17.2178	0.0755636
17.3178	0.242919	17.3178	-0.240317	17.2178	0.481344	17.2178	-0.483627	17.2178	0.365471	17.2178	-0.36307	17.3178	0.247509	17.3178	-0.240847	17.3178	0.0753715	17.2178	0.150509	17.2178	0.113632	17.3178	0.07617
17.4178	0.246093	17.4178	-0.243474	17.3178	0.486237	17.3178	-0.488514	17.3178	0.368964	17.3178	-0.366557	17.4178	0.249474	17.4178	-0.242784	17.4178	0.0763588	17.3178	0.152034	17.3178	0.114721	17.4178	0.0767787
17.5178	0.249317	17.5178	-0.246682	17.4178	0.491163	17.4178	-0.493435	17.4178	0.372481	17.4178	-0.370068	17.5178	0.251453	17.5178	-0.244734	17.5178	0.0773621	17.4178	0.15357	17.4178	0.115817	17.5178	0.0773915
17.6178	0.252576	17.6178	-0.249929	17.5178	0.49612	17.5178	-0.498388	17.5178	0.376021	17.5178	-0.373603	17.6178	0.253442	17.6178	-0.246695	17.6178	0.0783767	17.5178	0.155116	17.5178	0.11692	17.6178	0.0780076
17.7178	0.255851	17.7178	-0.253195	17.6178	0.501111	17.6178	-0.503376	17.6178	0.379586	17.6178	-0.377162	17.7178	0.255441	17.7178	-0.248666	17.7178	0.0793971	17.6178	0.156672	17.6178	0.118032	17.7178	0.0786267
17.8178	0.259124	17.8178	-0.256463	17.7178	0.506131	17.7178	-0.508395	17.7178	0.383175	17.7178	-0.380745	17.8178	0.257448	17.8178	-0.250648	17.8178	0.0804172	17.7178	0.158238	17.7178	0.11915	17.8178	0.0792489
17.9178	0.262412	17.9178	-0.259742	17.8178	0.511186	17.8178	-0.513449	17.8178	0.386796	17.8178	-0.384359	17.9178	0.259466	17.9178	-0.252641	17.9178	0.0814415	17.8178	0.159815	17.8178	0.120279	17.9178	0.0798744
18.0178	0.265749	18.0178	-0.26306	17.9178	0.516274	17.9178	-0.518536	17.9178	0.390449	17.9178	-0.388001	18.0178	0.261493	18.0178	-0.254644	18.0178	0.0824794	17.9178	0.161402	17.9178	0.121417	18.0178	0.080503
18.1178	0.269146	18.1178	-0.266436	18.0178	0.521397	18.0178	-0.523657	18.0178	0.394135	18.0178	-0.39168	18.1178	0.263532	18.1178	-0.25666	18.1178	0.0835358	18.0178	0.162999	18.0178	0.122565	18.1178	0.0811356
18.2178	0.272605	18.2178	-0.269872	18.1178	0.526552	18.1178	-0.528811	18.1178	0.397855	18.1178	-0.395393	18.2178	0.26559	18.2178	-0.258694	18.2178	0.0846114	18.1178	0.164607	18.1178	0.123725	18.2178	0.0817739
18.3178	0.276122	18.3178	-0.273368	18.2178	0.531745	18.2178	-0.533997	18.2178	0.401612	18.2178	-0.399142	18.3178	0.267666	18.3178	-0.260746	18.3178	0.0857052	18.2178	0.166226	18.2178	0.124895	18.3178	0.0824176
18.4178	0.279692	18.4178	-0.276919	18.3178	0.536974	18.3178	-0.539219	18.3178	0.405402	18.3178	-0.402924	18.4178	0.269761	18.4178	-0.262821	18.4178	0.0868159	18.3178	0.167856	18.3178	0.126076	18.4178	0.0830681
18.5178	0.283317	18.5178	-0.280528	18.4178	0.542244	18.4178	-0.544481	18.4178	0.409233	18.4178	-0.40675	18.5178	0.271868	18.5178	-0.26491	18.5178	0.0879443	18.4178	0.169499	18.4178	0.127271	18.5178	0.0837224
18.6178	0.286991	18.6178	-0.284184	18.5178	0.547559	18.5178	-0.549789	18.5178	0.413102	18.5178	-0.410616	18.6178	0.273987	18.6178	-0.26701	18.6178	0.0890875	18.5178	0.171156	18.5178	0.128477	18.6178	0.0843806
18.7178	0.290714	18.7178	-0.287886	18.6178	0.552915	18.6178	-0.555138	18.6178	0.417009	18.6178	-0.41452	18.7178	0.276119	18.7178	-0.269122	18.7178	0.0902454	18.6178	0.172826	18.6178	0.129695	18.7178	0.0850424
18.8178	0.294478	18.8178	-0.291626	18.7178	0.558314	18.7178	-0.560531	18.7178	0.420952	18.7178	-0.418461	18.8178	0.278264	18.8178	-0.271247	18.8178	0.0914159	18.7178	0.174509	18.7178	0.130925	18.8178	0.0857084
18.9178	0.2983	18.9178	-0.295425	18.8178	0.563751	18.8178	-0.565961	18.8178	0.424931	18.8178	-0.422437	18.9178	0.280426	18.9178	-0.273387	18.9178	0.0926047	18.8178	0.176204	18.8178	0.132166	18.9178	0.0863795
19.0178	0.302199	19.0178	-0.299305	18.9178	0.569225	18.9178	-0.571428	18.9178	0.428952	18.9178	-0.426455	19.0178	0.2826	19.0178	-0.275541	19.0178	0.093818	18.9178	0.17791	18.9178	0.13342	19.0178	0.0870544
19.1178	0.306162	19.1178	-0.303249	19.0178	0.57474	19.0178	-0.576931	19.0178	0.433016	19.0178	-0.430518	19.1178	0.284788	19.1178	-0.277708	19.1178	0.0950512	19.0178	0.179629	19.0178	0.134687	19.1178	0.0877336
19.2178	0.310185	19.2178	-0.307248	19.1178	0.580297	19.1178	-0.582474	19.1178	0.437129	19.1178	-0.434633	19.2178	0.286991	19.2178	-0.279892	19.2178	0.0963024	19.1178	0.18136	19.1178	0.135971	19.2178	0.088418
19.3178	0.314266	19.3178	-0.311302	19.2178	0.585891	19.2178	-0.588056	19.2178	0.44128	19.2178	-0.438786	19.3178	0.289212	19.3178	-0.282096	19.3178	0.0975712	19.2178	0.183103	19.2178	0.137266	19.3178	0.0891081
19.4178	0.318425	19.4178	-0.315438	19.3178	0.591523	19.3178	-0.593678	19.3178	0.445472	19.3178	-0.442978	19.4178	0.29145	19.4178	-0.284318	19.4178	0.0988651	19.3178	0.184858	19.3178	0.138573	19.4178	0.0898038
19.5178	0.322658	19.5178	-0.319656	19.4178	0.597194	19.4178	-0.599338	19.4178	0.4497	19.4178	-0.447204	19.5178	0.293702	19.5178	-0.286556	19.5178	0.100183	19.4178	0.186626	19.4178	0.139892	19.5178	0.0905042
19.6178	0.326961	19.6178	-0.323939	19.5178	0.602906	19.5178	-0.605039	19.5178	0.453966	19.5178	-0.45147	19.6178	0.295965	19.6178	-0.288809	19.6178	0.101522	19.5178	0.188406	19.5178	0.141223	19.6178	0.0912085
19.7178	0.33133	19.7178	-0.328282	19.6178	0.608664	19.6178	-0.610786	19.6178	0.458279	19.6178	-0.455782	19.7178	0.298245	19.7178	-0.291078	19.7178	0.102881	19.6178	0.1902	19.6178	0.142568	19.7178	0.0919179
19.8178	0.335771	19.8178	-0.332702	19.7178	0.614468	19.7178	-0.616575	19.7178	0.462636	19.7178	-0.46014	19.8178	0.300541	19.8178	-0.293363	19.8178	0.104263	19.7178	0.192008	19.7178	0.143928	19.8178	0.0926326
19.9178	0.340294	19.9178	-0.337202	19.8178	0.620319	19.8178	-0.622411	19.8178	0.467032	19.8178	-0.464539	19.9178	0.302854	19.9178	-0.295667	19.9178	0.105671	19.8178	0.193831	19.8178	0.145299	19.9178	0.0933526
20.0178	0.344889	20.0178	-0.341764	19.9178	0.626222	19.9178	-0.628293	19.9178	0.471467	19.9178	-0.468976	20.0178	0.305184	20.0178	-0.297991	20.0178	0.107099	19.9178	0.19567	19.9178	0.146683	20.0178	0.0940785
20.1178	0.349572	20.1178	-0.346407	20.0178	0.632178	20.0178	-0.634228	20.0178	0.475946	20.0178	-0.473457	20.1178	0.307527	20.1178	-0.300328	20.1178	0.108553	20.0178	0.197524	20.0178	0.148081	20.1178	0.0948085
20.2178	0.354351	20.2178	-0.351145	20.1178	0.638177	20.1178	-0.640212	20.1178	0.480466	20.1178	-0.477979	20.2178	0.309882	20.2178	-0.302676	20.2178	0.110038	20.1178	0.199393	20.1178	0.149491	20.2178	0.095542
20.3178	0.359222	20.3178	-0.35597	20.2178	0.644229	20.2178	-0.646239	20.2178	0.485029	20.2178	-0.482547	20.3178	0.312255	20.3178	-0.305042	20.3178	0.11155	20.2178	0.201277	20.2178	0.150915	20.3178	0.0962813
20.4178	0.364189	20.4178	-0.360889	20.3178	0.650325	20.3178	-0.652315	20.3178	0.489648	20.3178	-0.487172	20.4178	0.314642	20.4178	-0.307424	20.4178	0.113092	20.3178	0.203176	20.3178	0.152357	20.4178	0.097025
20.5178	0.369249	20.5178	-0.365903	20.4178	0.656477	20.4178	-0.658448	20.4178	0.494325	20.4178	-0.491853	20.5178	0.317041	20.5178	-0.30982	20.5178	0.114663	20.4178	0.205092	20.4178	0.153816	20.5178	0.097773
20.6178	0.374406	20.6178	-0.371017	20.5178	0.662686	20.5178	-0.664625	20.5178	0.499058	20.5178	-0.496585	20.6178	0.319464	20.6178	-0.312241	20.6178	0.116265	20.5178	0.207024	20.5178	0.155293	20.6178	0.0985284
20.7178	0.379669	20.7178	-0.376244	20.6178	0.668949	20.6178	-0.670863	20.6178	0.503842	20.6178	-0.501368	20.7178	0.321903	20.7178	-0.31468	20.7178	0.117901	20.6178	0.208973	20.6178	0.156785	20.7178	0.0992893
20.8178	0.385039	20.8178	-0.381582	20.7178	0.675266	20.7178	-0.677151	20.7178	0.508681	20.7178	-0.506205	20.8178	0.324362	20.8178	-0.317137	20.8178	0.119572	20.7178	0.210939	20.7178	0.158294	20.8178	0.100056
20.9178	0.390493	20.9178	-0.387009	20.8178	0.681627	20.8178	-0.683486	20.8178	0.513582	20.8178	-0.511102	20.9178	0.326837	20.9178	-0.319609	20.9178	0.121269	20.8178	0.21292	20.8178	0.159822	20.9178	0.100828
21.0178	0.396028	21.0178	-0.392519	20.9178	0.688048	20.9178	-0.689881	20.9178	0.518548	20.9178	-0.516059	21.0178	0.329332	21.0178	-0.322101	21.0178	0.122992	20.9178	0.214919	20.9178	0.16137	21.0178	0.101606
21.1178	0.401653	21.1178	-0.398126	21.0178	0.694512	21.0178	-0.696325	21.0178	0.523585	21.0178	-0.521096	21.1178	0.331847	21.1178	-0.324615	21.1178	0.124743	21.0178	0.216932	21.0178	0.162941	21.1178	0.10239
21.2178	0.407367	21.2178	-0.403823	21.1178	0.701023	21.1178	-0.702818	21.1178	0.528677	21.1178	-0.526192	21.2178	0.334383	21.2178	-0.327148	21.2178	0.126523	21.1178	0.21896	21.1178	0.16453	21.2178	0.103181
21.3178	0.413187	21.3178	-0.409622	21.2178	0.707584	21.2178	-0.709366	21.2178	0.533832	21.2178	-0.531347	21.3178	0.336933	21.3178	-0.329697	21.3178	0.128335	21.2178	0.221005	21.2178	0.166138	21.3178	0.103976
21.4178	0.419104	21.4178	-0.415521	21.3178	0.714205	21.3178	-0.715962	21.3178	0.539046	21.3178	-0.536563	21.4178	0.339498	21.4178	-0.332264	21.4178	0.130178	21.3178	0.223066	21.3178	0.167765	21.4178	0.104776
21.5178	0.425116	21.5178	-0.421519	21.4178	0.720875	21.4178	-0.722612	21.4178	0.544319	21.4178	-0.54184	21.5178	0.342081	21.5178	-0.334849	21.5178	0.132052	21.4178	0.225144	21.4178	0.169411	21.5178	0.105582
21.6178	0.431223	21.6178	-0.427614	21.5178	0.727604	21.5178	-0.729317	21.5178	0.549644	21.5178	-0.547169	21.6178	0.34468	21.6178	-0.33745	21.6178	0.133955	21.5178	0.227239	21.5178	0.171072	21.6178	0.106393
21.7178	0.437432	21.7178	-0.433814	21.6178	0.734388	21.6178	-0.736072	21.6178	0.555024	21.6178	-0.552556	21.7178	0.347298	21.7178	-0.340074	21.7178	0.13589	21.6178	0.229351	21.6178	0.172752	21.7178	0.107211
21.8178	0.44374	21.8178	-0.440113	21.7178	0.741228	21.7178	-0.742887	21.7178	0.560468	21.7178	-0.558008	21.8178	0.34994	21.8178	-0.342721	21.8178	0.137857	21.7178	0.231481	21.7178	0.174451	21.8178	0.108036
21.9178	0.450157	21.9178	-0.446526	21.8178	0.748124	21.8178	-0.749757	21.8178	0.565972	21.8178	-0.563519	21.9178	0.352601	21.9178	-0.345388	21.9178	0.139858	21.8178	0.233628	21.8178	0.176169	21.9178	0.108867
22.0178	0.456706	22.0178	-0.45307	21.9178	0.75508	21.9178	-0.756682	21.9178	0.571535	21.9178	-0.569091	22.0178	0.355285	22.0178	-0.348082	22.0178	0.1419	21.9178	0.235793	21.9178	0.177906	22.0178	0.109706
22.1178	0.463396	22.1178	-0.45975	22.0178	0.762101	22.0178	-0.763673	22.0178	0.577162	22.0178	-0.574729	22.1178	0.357992	22.1178	-0.3508	22.1178	0.143985	22.0178	0.237978	22.0178	0.179663	22.1178	0.110552
22.2178	0.470233	22.2178	-0.46657	22.1178	0.769176	22.1178	-0.770717	22.1178	0.582847	22.1178	-0.580425	22.2178	0.360718	22.2178	-0.353538	22.2178	0.146115	22.1178	0.24018	22.1178	0.181438	22.2178	0.111404
22.3178	0.477226	22.3178	-0.473551	22.2178	0.776303	22.2178	-0.77782	22.2178	0.588597	22.2178	-0.586182	22.3178	0.363468	22.3178	-0.356298	22.3178	0.148295	22.2178	0.2424	22.2178	0.183233	22.3178	0.112264
22.4178	0.484363	22.4178	-0.48068	22.3178	0.783494	22.3178	-0.784981	22.3178	0.594417	22.3178	-0.592008	22.4178	0.366234	22.4178	-0.359077	22.4178	0.15052	22.3178	0.244638	22.3178	0.185049	22.4178	0.113128
22.5178	0.491642	22.5178	-0.487954	22.4178	0.790739	22.4178	-0.792201	22.4178	0.600308	22.4178	-0.597905	22.5178	0.36902	22.5178	-0.361875	22.5178	0.15279	22.4178	0.246895	22.4178	0.186888	22.5178	0.113999
22.6178	0.49908	22.6178	-0.495397	22.5178	0.798048	22.5178	-0.799481	22.5178	0.606283	22.5178	-0.603884	22.6178	0.371831	22.6178	-0.364699	22.6178	0.155111	22.5178	0.24917	22.5178	0.188752	22.6178	0.114878
22.7178	0.506679	22.7178	-0.503007	22.6178	0.805418	22.6178	-0.806823	22.6178	0.612332	22.6178	-0.609936	22.7178	0.374678	22.7178	-0.367554	22.7178	0.157483	22.6178	0.251465	22.6178	0.19064	22.7178	0.115768
22.8178	0.514453	22.8178	-0.510782	22.7178	0.812849	22.7178	-0.814236	22.7178	0.61845	22.7178	-0.61605	22.8178	0.377546	22.8178	-0.37043	22.8178	0.159908	22.7178	0.25378	22.7178	0.192548	22.8178	0.116663
22.9178	0.522399	22.9178	-0.518713	22.8178	0.820345	22.8178	-0.821704	22.8178	0.624642	22.8178	-0.622236	22.9178	0.380437	22.9178	-0.37333	22.9178	0.162384	22.8178	0.256114	22.8178	0.194478	22.9178	0.117567
23.0178	0.530505	23.0178	-0.526794	22.9178	0.827908	22.9178	-0.829231	22.9178	0.630905	22.9178	-0.62849	23.0178	0.383354	23.0178	-0.376257	23.0178	0.164909	22.9178	0.258468	22.9178	0.196431	23.0178	0.118478
23.1178	0.53878	23.1178	-0.535048	23.0178	0.835536	23.0178	-0.836824	23.0178	0.637238	23.0178	-0.634819	23.1178	0.386293	23.1178	-0.379206	23.1178	0.167487	23.0178	0.260842	23.0178	0.198406	23.1178	0.119397
23.2178	0.547231	23.2178	-0.543482	23.1178	0.843217	23.1178	-0.844476	23.1178	0.64365	23.1178	-0.641221	23.2178	0.389253	23.2178	-0.382178	23.2178	0.170121	23.1178	0.263233	23.1178	0.200404	23.2178	0.120322
23.3178	0.555834	23.3178	-0.552074	23.2178	0.850963	23.2178	-0.852193	23.2178	0.65015	23.2178	-0.647706	23.3178	0.392236	23.3178	-0.385172	23.3178	0.172803	23.2178	0.265645	23.2178	0.20243	23.3178	0.121254
23.4178	0.5646	23.4178	-0.56083	23.3178	0.858776	23.3178	-0.859972	23.3178	0.656736	23.3178	-0.654277	23.4178	0.395252	23.4178	-0.388199	23.4178	0.175536	23.3178	0.268077	23.3178	0.204482	23.4178	0.122197
23.5178	0.573531	23.5178	-0.569753	23.4178	0.866655	23.4178	-0.867816	23.4178	0.663401	23.4178	-0.660932	23.5178	0.398306	23.5178	-0.391267	23.5178	0.17832	23.4178	0.270529	23.4178	0.206559	23.5178	0.123152
23.6178	0.582607	23.6178	-0.578815	23.5178	0.874605	23.5178	-0.875727	23.5178	0.67014	23.5178	-0.667675	23.6178	0.401393	23.6178	-0.394367	23.6178	0.18115	23.5178	0.273003	23.5178	0.208662	23.6178	0.124116
23.7178	0.591818	23.7178	-0.588009	23.6178	0.882621	23.6178	-0.883716	23.6178	0.676956	23.6178	-0.6745	23.7178	0.404509	23.7178	-0.397497	23.7178	0.18402	23.6178	0.2755	23.6178	0.21079	23.7178	0.125091
23.8178	0.601169	23.8178	-0.597346	23.7178	0.890704	23.7178	-0.891771	23.7178	0.683862	23.7178	-0.681415	23.8178	0.407656	23.8178	-0.400657	23.8178	0.186935	23.7178	0.278017	23.7178	0.212945	23.8178	0.126074
23.9178	0.610664	23.9178	-0.606836	23.8178	0.898864	23.8178	-0.899892	23.8178	0.690856	23.8178	-0.688419	23.9178	0.410836	23.9178	-0.403851	23.9178	0.189896	23.8178	0.280556	23.8178	0.215129	23.9178	0.127069
24.0178	0.620302	24.0178	-0.616475	23.9178	0.907095	23.9178	-0.908089	23.9178	0.697931	23.9178	-0.695505	24.0178	0.414048	24.0178	-0.407077	24.0178	0.192903	23.9178	0.283118	23.9178	0.217337	24.0178	0.128073
24.1178	0.630106	24.1178	-0.62628	24.0178	0.915397	24.0178	-0.916357	24.0178	0.70509	24.0178	-0.702675	24.1178	0.417288	24.1178	-0.410334	24.1178	0.195961	24.0178	0.285703	24.0178	0.219572	24.1178	0.129086
24.2178	0.640116	24.2178	-0.636285	24.1178	0.923759	24.1178	-0.924691	24.1178	0.712335	24.1178	-0.70993	24.2178	0.420563	24.2178	-0.413624	24.2178	0.199083	24.1178	0.288307	24.1178	0.221834	24.2178	0.13011
24.3178	0.650321	24.3178	-0.646482	24.2178	0.932194	24.2178	-0.933104	24.2178	0.719662	24.2178	-0.717267	24.3178	0.423866	24.3178	-0.416943	24.3178	0.202265	24.2178	0.290935	24.2178	0.224121	24.3178	0.131143
24.4178	0.660735	24.4178	-0.656892	24.3178	0.9407	24.3178	-0.941588	24.3178	0.727076	24.3178	-0.724688	24.4178	0.427197	24.4178	-0.420292	24.4178	0.205513	24.3178	0.293585	24.3178	0.226435	24.4178	0.132185
24.5178	0.671336	24.5178	-0.667498	24.4178	0.94929	24.4178	-0.95015	24.4178	0.734569	24.4178	-0.732194	24.5178	0.430558	24.5178	-0.423672	24.5178	0.208821	24.4178	0.29626	24.4178	0.228774	24.5178	0.133236
24.6178	0.682123	24.6178	-0.678282	24.5178	0.957958	24.5178	-0.958785	24.5178	0.74215	24.5178	-0.739784	24.6178	0.433945	24.6178	-0.427079	24.6178	0.212185	24.5178	0.298959	24.5178	0.23114	24.6178	0.134296
24.7178	0.693079	24.7178	-0.689221	24.6178	0.966703	24.6178	-0.967501	24.6178	0.749822	24.6178	-0.747466	24.7178	0.437363	24.7178	-0.430518	24.7178	0.2156	24.6178	0.301682	24.6178	0.233535	24.7178	0.135365
24.8178	0.70421	24.8178	-0.700344	24.7178	0.975525	24.7178	-0.976301	24.7178	0.757582	24.7178	-0.75524	24.8178	0.44081	24.8178	-0.433986	24.8178	0.219071	24.7178	0.304431	24.7178	0.235958	24.8178	0.136444
24.9178	0.715543	24.9178	-0.711669	24.8178	0.984419	24.8178	-0.985173	24.8178	0.765441	24.8178	-0.763111	24.9178	0.444295	24.9178	-0.437489	24.9178	0.222605	24.8178	0.307202	24.8178	0.238412	24.9178	0.137534
25.0178	0.727064	25.0178	-0.723183	24.9178	0.993386	24.9178	-0.994118	24.9178	0.773396	24.9178	-0.771078	25.0178	0.447826	25.0178	-0.441041	25.0178	0.226198	24.9178	0.309995	24.9178	0.240895	25.0178	0.138639
25.1178	0.738758	25.1178	-0.734874	25.0178	1.00244	25.0178	-1.00315	25.0178	0.781444	25.0178	-0.779142	25.1178	0.451384	25.1178	-0.44463	25.1178	0.229846	25.0178	0.312816	25.0178	0.243408	25.1178	0.139753
25.2178	0.750637	25.2178	-0.746751	25.1178	1.01158	25.1178	-1.01227	25.1178	0.789582	25.1178	-0.787288	25.2178	0.454983	25.2178	-0.448258	25.2178	0.233551	25.1178	0.315664	25.1178	0.245948	25.2178	0.14088
25.3178	0.7627	25.3178	-0.758816	25.2178	1.02081	25.2178	-1.02147	25.2178	0.797816	25.2178	-0.79553	25.3178	0.458624	25.3178	-0.451927	25.3178	0.237314	25.2178	0.318538	25.2178	0.248518	25.3178	0.142021
25.4178	0.774934	25.4178	-0.771052	25.3178	1.03012	25.3178	-1.03075	25.3178	0.806161	25.3178	-0.803871	25.4178	0.462294	25.4178	-0.455628	25.4178	0.241131	25.3178	0.321439	25.3178	0.25112	25.4178	0.14317
25.5178	0.787321	25.5178	-0.783447	25.4178	1.03952	25.4178	-1.04011	25.4178	0.814606	25.4178	-0.812315	25.5178	0.465998	25.5178	-0.459359	25.5178	0.244996	25.4178	0.324365	25.4178	0.253755	25.5178	0.14433
25.6178	0.799873	25.6178	-0.796	25.5178	1.04901	25.5178	-1.04956	25.5178	0.823152	25.5178	-0.820861	25.6178	0.469738	25.6178	-0.463126	25.6178	0.248912	25.5178	0.327318	25.5178	0.25642	25.6178	0.145501
25.7178	0.812593	25.7178	-0.808715	25.6178	1.05858	25.6178	-1.05908	25.6178	0.83179	25.6178	-0.8295	25.7178	0.473516	25.7178	-0.46693	25.7178	0.252879	25.6178	0.330295	25.6178	0.259115	25.7178	0.146683
25.8178	0.825482	25.8178	-0.821601	25.7178	1.06822	25.7178	-1.06869	25.7178	0.840527	25.7178	-0.838239	25.8178	0.47733	25.8178	-0.470772	25.8178	0.256899	25.7178	0.333299	25.7178	0.261841	25.8178	0.147877
25.9178	0.838561	25.9178	-0.83468	25.8178	1.07795	25.8178	-1.07837	25.8178	0.849369	25.8178	-0.847086	25.9178	0.481183	25.9178	-0.47465	25.9178	0.260979	25.8178	0.336327	25.8178	0.2646	25.9178	0.149083
26.0178	0.851849	26.0178	-0.847957	25.9178	1.08776	25.9178	-1.08815	25.9178	0.858318	25.9178	-0.856035	26.0178	0.48507	26.0178	-0.47856	26.0178	0.265123	25.9178	0.339381	25.9178	0.267392	26.0178	0.1503
26.1178	0.86534	26.1178	-0.861432	26.0178	1.09766	26.0178	-1.09801	26.0178	0.867381	26.0178	-0.865099	26.1178	0.488999	26.1178	-0.482514	26.1178	0.269328	26.0178	0.342463	26.0178	0.270219	26.1178	0.151529
26.2178	0.879029	26.2178	-0.87511	26.1178	1.10765	26.1178	-1.10795	26.1178	0.876565	26.1178	-0.874278	26.2178	0.492965	26.2178	-0.486506	26.2178	0.273597	26.1178	0.345572	26.1178	0.273083	26.2178	0.15277
26.3178	0.892899	26.3178	-0.888976	26.2178	1.11773	26.2178	-1.11799	26.2178	0.885859	26.2178	-0.883569	26.3178	0.496969	26.3178	-0.490536	26.3178	0.277923	26.2178	0.34871	26.2178	0.275982	26.3178	0.154023
26.4178	0.90694	26.4178	-0.903009	26.3178	1.1279	26.3178	-1.12812	26.3178	0.895254	26.3178	-0.892961	26.4178	0.501009	26.4178	-0.494603	26.4178	0.282302	26.3178	0.351877	26.3178	0.278912	26.4178	0.155288
26.5178	0.921141	26.5178	-0.917206	26.4178	1.13817	26.4178	-1.13835	26.4178	0.904752	26.4178	-0.902452	26.5178	0.505089	26.5178	-0.498711	26.5178	0.286731	26.4178	0.355073	26.4178	0.281874	26.5178	0.156565
26.6178	0.9355	26.6178	-0.931548	26.5178	1.14853	26.5178	-1.14867	26.5178	0.914359	26.5178	-0.912058	26.6178	0.509206	26.6178	-0.502854	26.6178	0.291208	26.5178	0.3583	26.5178	0.28487	26.6178	0.157853
26.7178	0.950021	26.7178	-0.946065	26.6178	1.15898	26.6178	-1.15908	26.6178	0.924084	26.6178	-0.921773	26.7178	0.513359	26.7178	-0.507035	26.7178	0.295737	26.6178	0.361553	26.6178	0.287902	26.7178	0.159153
26.8178	0.964702	26.8178	-0.960745	26.7178	1.16953	26.7178	-1.16958	26.7178	0.933916	26.7178	-0.931595	26.8178	0.517546	26.8178	-0.511248	26.8178	0.300316	26.7178	0.364836	26.7178	0.290968	26.8178	0.160463
26.9178	0.979534	26.9178	-0.975569	26.8178	1.18017	26.8178	-1.18018	26.8178	0.943867	26.8178	-0.94153	26.9178	0.521774	26.9178	-0.515499	26.9178	0.304942	26.8178	0.368148	26.8178	0.29407	26.9178	0.161786
27.0178	0.994497	27.0178	-0.990527	26.9178	1.1909	26.9178	-1.19086	26.9178	0.953943	26.9178	-0.951577	27.0178	0.526037	27.0178	-0.519785	27.0178	0.309609	26.9178	0.371489	26.9178	0.297208	27.0178	0.163119
27.1178	1.0096	27.1178	-1.00564	27.0178	1.20174	27.0178	-1.20164	27.0178	0.964134	27.0178	-0.961755	27.1178	0.530341	27.1178	-0.524111	27.1178	0.314322	27.0178	0.374861	27.0178	0.300385	27.1178	0.164465
27.2178	1.02485	27.2178	-1.02091	27.1178	1.21267	27.1178	-1.21252	27.1178	0.974443	27.1178	-0.972043	27.2178	0.534684	27.2178	-0.528478	27.2178	0.319081	27.1178	0.378262	27.1178	0.303598	27.2178	0.165824
27.3178	1.04026	27.3178	-1.03633	27.2178	1.22369	27.2178	-1.22349	27.2178	0.984866	27.2178	-0.982457	27.3178	0.539068	27.3178	-0.532889	27.3178	0.32389	27.2178	0.381692	27.2178	0.306848	27.3178	0.167195
27.4178	1.05581	27.4178	-1.05188	27.3178	1.23481	27.3178	-1.23456	27.3178	0.995406	27.3178	-0.992992	27.4178	0.543492	27.4178	-0.537342	27.4178	0.328741	27.3178	0.385153	27.3178	0.310135	27.4178	0.16858
27.5178	1.07149	27.5178	-1.06757	27.4178	1.24603	27.4178	-1.24573	27.4178	1.00607	27.4178	-1.00366	27.5178	0.547959	27.5178	-0.541837	27.5178	0.333634	27.4178	0.388645	27.4178	0.313462	27.5178	0.169978
27.6178	1.08729	27.6178	-1.08336	27.5178	1.25734	27.5178	-1.257	27.5178	1.01687	27.5178	-1.01444	27.6178	0.552476	27.6178	-0.546381	27.6178	0.338562	27.5178	0.392167	27.5178	0.316828	27.6178	0.171391
27.7178	1.10323	27.7178	-1.09931	27.6178	1.26877	27.6178	-1.26837	27.6178	1.0278	27.6178	-1.02537	27.7178	0.557042	27.7178	-0.550973	27.7178	0.343534	27.6178	0.395724	27.6178	0.320237	27.7178	0.17282
27.8178	1.11931	27.8178	-1.1154	27.7178	1.2803	27.7178	-1.27984	27.7178	1.03886	27.7178	-1.03642	27.8178	0.561647	27.8178	-0.555611	27.8178	0.348552	27.7178	0.399311	27.7178	0.323687	27.8178	0.174261
27.9178	1.13552	27.9178	-1.13163	27.8178	1.29193	27.8178	-1.29143	27.8178	1.05005	27.8178	-1.0476	27.9178	0.566299	27.9178	-0.560298	27.9178	0.353613	27.8178	0.402932	27.8178	0.327175	27.9178	0.175718
28.0178	1.15186	28.0178	-1.148	27.9178	1.30367	27.9178	-1.30312	27.9178	1.06137	27.9178	-1.05892	28.0178	0.570993	28.0178	-0.565027	28.0178	0.358714	27.9178	0.406587	27.9178	0.330706	28.0178	0.177188
28.1178	1.16834	28.1178	-1.16449	28.0178	1.31552	28.0178	-1.31491	28.0178	1.07282	28.0178	-1.07037	28.1178	0.575731	28.1178	-0.5698	28.1178	0.363857	28.0178	0.410274	28.0178	0.334278	28.1178	0.178671
28.2178	1.18495	28.2178	-1.18111	28.1178	1.32747	28.1178	-1.32682	28.1178	1.0844	28.1178	-1.08196	28.2178	0.580514	28.2178	-0.57462	28.2178	0.36904	28.1178	0.413995	28.1178	0.337892	28.2178	0.180169
28.3178	1.2017	28.3178	-1.19787	28.2178	1.33952	28.2178	-1.33883	28.2178	1.09612	28.2178	-1.09368	28.3178	0.585346	28.3178	-0.579483	28.3178	0.374266	28.2178	0.417749	28.2178	0.341548	28.3178	0.181681
28.4178	1.21858	28.4178	-1.21476	28.3178	1.3517	28.3178	-1.35096	28.3178	1.10798	28.3178	-1.10554	28.4178	0.590224	28.4178	-0.584392	28.4178	0.379533	28.3178	0.421539	28.3178	0.345248	28.4178	0.183208
28.5178	1.23559	28.5178	-1.23179	28.4178	1.36399	28.4178	-1.36319	28.4178	1.11998	28.4178	-1.11755	28.5178	0.595152	28.5178	-0.589351	28.5178	0.384842	28.4178	0.425364	28.4178	0.348992	28.5178	0.184749
28.6178	1.25273	28.6178	-1.24894	28.5178	1.37638	28.5178	-1.37554	28.5178	1.13209	28.5178	-1.12968	28.6178	0.600129	28.6178	-0.594358	28.6178	0.390191	28.5178	0.429224	28.5178	0.352774	28.6178	0.186307
28.7178	1.26998	28.7178	-1.26619	28.6178	1.38889	28.6178	-1.38801	28.6178	1.14436	28.6178	-1.14195	28.7178	0.605154	28.7178	-0.599411	28.7178	0.395573	28.6178	0.433118	28.6178	0.356601	28.7178	0.187879
28.8178	1.28734	28.8178	-1.28358	28.7178	1.40151	28.7178	-1.40058	28.7178	1.15675	28.7178	-1.15434	28.8178	0.610232	28.8178	-0.604512	28.8178	0.400992	28.7178	0.437048	28.7178	0.360467	28.8178	0.189466
28.9178	1.30484	28.9178	-1.3011	28.8178	1.41424	28.8178	-1.41327	28.8178	1.16928	28.8178	-1.16688	28.9178	0.615348	28.9178	-0.609656	28.9178	0.406455	28.8178	0.441014	28.8178	0.364377	28.9178	0.191067
29.0178	1.32247	29.0178	-1.31876	28.9178	1.42709	28.9178	-1.42607	28.9178	1.18196	28.9178	-1.17955	29.0178	0.620511	29.0178	-0.614847	29.0178	0.411959	28.9178	0.445014	28.9178	0.368331	29.0178	0.192682
29.1178	1.34024	29.1178	-1.33657	29.0178	1.44005	29.0178	-1.43899	29.0178	1.19479	29.0178	-1.19238	29.1178	0.625717	29.1178	-0.620087	29.1178	0.417508	29.0178	0.449051	29.0178	0.372332	29.1178	0.194311
29.2178	1.35816	29.2178	-1.35452	29.1178	1.45313	29.1178	-1.45202	29.1178	1.20775	29.1178	-1.20533	29.2178	0.630976	29.2178	-0.625369	29.2178	0.423101	29.1178	0.453123	29.1178	0.376373	29.2178	0.195955
29.3178	1.37622	29.3178	-1.3726	29.2178	1.46634	29.2178	-1.46517	29.2178	1.22086	29.2178	-1.21845	29.3178	0.636292	29.3178	-0.630704	29.3178	0.428739	29.2178	0.457234	29.2178	0.380464	29.3178	0.197616
29.4178	1.39441	29.4178	-1.39079	29.3178	1.47966	29.3178	-1.47844	29.3178	1.2341	29.3178	-1.23168	29.4178	0.641664	29.4178	-0.6361	29.4178	0.434413	29.3178	0.461382	29.3178	0.384594	29.4178	0.199296
29.5178	1.41268	29.5178	-1.40908	29.4178	1.4931	29.4178	-1.49182	29.4178	1.24748	29.4178	-1.24507	29.5178	0.647089	29.5178	-0.641555	29.5178	0.440116	29.4178	0.465565	29.4178	0.388769	29.5178	0.200993
29.6178	1.43106	29.6178	-1.42747	29.5178	1.50666	29.5178	-1.50531	29.5178	1.261	29.5178	-1.2586	29.6178	0.652567	29.6178	-0.647059	29.6178	0.445851	29.5178	0.469784	29.5178	0.392987	29.6178	0.202706
29.7178	1.44954	29.7178	-1.44596	29.6178	1.52033	29.6178	-1.51893	29.6178	1.27465	29.6178	-1.27226	29.7178	0.658106	29.7178	-0.652627	29.7178	0.451617	29.6178	0.47404	29.6178	0.397247	29.7178	0.204438
29.8178	1.46813	29.8178	-1.46455	29.7178	1.53413	29.7178	-1.53267	29.7178	1.28845	29.7178	-1.28605	29.8178	0.663692	29.8178	-0.658236	29.8178	0.457416	29.7178	0.478336	29.7178	0.40155	29.8178	0.206184
29.9178	1.48681	29.9178	-1.48326	29.8178	1.54807	29.8178	-1.54655	29.8178	1.30238	29.8178	-1.29998	29.9178	0.66933	29.9178	-0.663897	29.9178	0.463249	29.8178	0.482676	29.8178	0.405896	29.9178	0.207946
30.0178	1.5056	30.0178	-1.50207	29.9178	1.56215	29.9178	-1.56056	29.9178	1.31645	29.9178	-1.31406	30.0178	0.675015	30.0178	-0.669605	30.0178	0.469113	29.9178	0.487055	29.9178	0.410287	30.0178	0.209723
30.1178	1.52451	30.1178	-1.52099	30.0178	1.57635	30.0178	-1.57469	30.0178	1.33066	30.0178	-1.32827	30.1178	0.680748	30.1178	-0.675367	30.1178	0.475014	30.0178	0.491474	30.0178	0.41472	30.1178	0.211516
30.2178	1.54353	30.2178	-1.54003	30.1178	1.59069	30.1178	-1.58896	30.1178	1.34501	30.1178	-1.34263	30.2178	0.68654	30.2178	-0.681182	30.2178	0.48095	30.1178	0.495937	30.1178	0.419197	30.2178	0.213327
30.3178	1.56267	30.3178	-1.55919	30.2178	1.60515	30.2178	-1.60336	30.2178	1.35951	30.2178	-1.35712	30.3178	0.692386	30.3178	-0.687057	30.3178	0.486924	30.2178	0.500439	30.2178	0.423719	30.3178	0.215155
30.4178	1.58195	30.4178	-1.5785	30.3178	1.61976	30.3178	-1.61789	30.3178	1.37414	30.3178	-1.37175	30.4178	0.698292	30.4178	-0.692986	30.4178	0.492942	30.3178	0.504982	30.3178	0.428283	30.4178	0.217001
30.5178	1.6014	30.5178	-1.59795	30.4178	1.63448	30.4178	-1.63253	30.4178	1.38892	30.4178	-1.38651	30.5178	0.704257	30.5178	-0.698975	30.5178	0.499009	30.4178	0.509564	30.4178	0.432889	30.5178	0.218865
30.6178	1.62099	30.6178	-1.61753	30.5178	1.64934	30.5178	-1.64731	30.5178	1.40382	30.5178	-1.40141	30.6178	0.710277	30.6178	-0.705023	30.6178	0.505119	30.5178	0.514187	30.5178	0.437538	30.6178	0.220747
30.7178	1.6407	30.7178	-1.63724	30.6178	1.66434	30.6178	-1.66223	30.6178	1.41886	30.6178	-1.41643	30.7178	0.716351	30.7178	-0.711126	30.7178	0.511267	30.6178	0.518853	30.6178	0.442228	30.7178	0.222647
30.8178	1.6605	30.8178	-1.65706	30.7178	1.67946	30.7178	-1.67728	30.7178	1.43404	30.7178	-1.43159	30.8178	0.72249	30.8178	-0.717294	30.8178	0.517447	30.7178	0.523558	30.7178	0.446959	30.8178	0.224566
30.9178	1.68041	30.9178	-1.67698	30.8178	1.69471	30.8178	-1.69246	30.8178	1.44936	30.8178	-1.44689	30.9178	0.728686	30.9178	-0.723514	30.9178	0.523658	30.8178	0.528304	30.8178	0.451734	30.9178	0.226503
31.0178	1.70043	31.0178	-1.69701	30.9178	1.7101	30.9178	-1.70778	30.9178	1.4648	30.9178	-1.46232	31.0178	0.734948	31.0178	-0.7298	31.0178	0.529907	30.9178	0.533093	30.9178	0.45655	31.0178	0.22846
31.1178	1.72057	31.1178	-1.71717	31.0178	1.72561	31.0178	-1.72323	31.0178	1.48038	31.0178	-1.47789	31.1178	0.741263	31.1178	-0.736145	31.1178	0.536193	31.0178	0.537923	31.0178	0.461408	31.1178	0.230435
31.2178	1.74082	31.2178	-1.73744	31.1178	1.74126	31.1178	-1.7388	31.1178	1.4961	31.1178	-1.49359	31.2178	0.747632	31.2178	-0.742544	31.2178	0.542512	31.1178	0.542793	31.1178	0.466309	31.2178	0.232426
31.3178	1.76117	31.3178	-1.75782	31.2178	1.75705	31.2178	-1.75451	31.2178	1.51196	31.2178	-1.50945	31.3178	0.754066	31.3178	-0.749015	31.3178	0.548865	31.2178	0.547706	31.2178	0.471255	31.3178	0.234439
31.4178	1.78163	31.4178	-1.77833	31.3178	1.77296	31.3178	-1.77036	31.3178	1.52796	31.3178	-1.52543	31.4178	0.760573	31.4178	-0.755546	31.4178	0.555254	31.3178	0.552659	31.3178	0.476243	31.4178	0.236473
31.5178	1.80222	31.5178	-1.79895	31.4178	1.78902	31.4178	-1.78633	31.4178	1.54409	31.4178	-1.54155	31.5178	0.767134	31.5178	-0.762144	31.5178	0.561681	31.4178	0.557656	31.4178	0.481275	31.5178	0.238525
31.6178	1.82295	31.6178	-1.8197	31.5178	1.80523	31.5178	-1.80246	31.5178	1.56037	31.5178	-1.55781	31.6178	0.773767	31.6178	-0.768808	31.6178	0.568152	31.5178	0.562699	31.5178	0.48635	31.6178	0.240599
31.7178	1.84382	31.7178	-1.84058	31.6178	1.82157	31.6178	-1.81874	31.6178	1.57678	31.6178	-1.5742	31.7178	0.780462	31.7178	-0.775533	31.7178	0.574665	31.6178	0.567788	31.6178	0.491465	31.7178	0.242692
31.8178	1.86481	31.8178	-1.8616	31.7178	1.83806	31.7178	-1.83515	31.7178	1.59333	31.7178	-1.59073	31.8178	0.787221	31.8178	-0.782317	31.8178	0.581216	31.7178	0.572919	31.7178	0.496626	31.8178	0.244804
31.9178	1.88591	31.9178	-1.88273	31.8178	1.85467	31.8178	-1.8517	31.8178	1.61002	31.8178	-1.60739	31.9178	0.794044	31.9178	-0.789175	31.9178	0.587803	31.8178	0.578091	31.8178	0.501827	31.9178	0.246938
32.0178	1.90712	32.0178	-1.90398	31.9178	1.87142	31.9178	-1.86839	31.9178	1.62685	31.9178	-1.62417	32.0178	0.800944	32.0178	-0.796092	32.0178	0.594427	31.9178	0.583307	31.9178	0.507069	32.0178	0.249093
32.1178	1.92846	32.1178	-1.92536	32.0178	1.88832	32.0178	-1.88521	32.0178	1.64381	32.0178	-1.6411	32.1178	0.80791	32.1178	-0.803087	32.1178	0.601088	32.0178	0.588566	32.0178	0.512355	32.1178	0.251271
32.2178	1.94993	32.2178	-1.94686	32.1178	1.90535	32.1178	-1.90217	32.1178	1.66091	32.1178	-1.65817	32.2178	0.814949	32.2178	-0.810148	32.2178	0.607791	32.1178	0.593869	32.1178	0.517684	32.2178	0.25347
32.3178	1.97155	32.3178	-1.96849	32.2178	1.92252	32.2178	-1.91927	32.2178	1.67815	32.2178	-1.67536	32.3178	0.822054	32.3178	-0.817276	32.3178	0.614537	32.2178	0.599214	32.2178	0.523055	32.3178	0.25569
32.4178	1.99331	32.4178	-1.99027	32.3178	1.93984	32.3178	-1.93652	32.3178	1.69552	32.3178	-1.69269	32.4178	0.82923	32.4178	-0.824481	32.4178	0.621329	32.3178	0.604604	32.3178	0.528468	32.4178	0.257933
32.5178	2.01522	32.5178	-2.01219	32.4178	1.95729	32.4178	-1.9539	32.4178	1.71303	32.4178	-1.71015	32.5178	0.836485	32.5178	-0.831758	32.5178	0.628163	32.4178	0.610038	32.4178	0.533921	32.5178	0.2602
32.6178	2.03726	32.6178	-2.03423	32.5178	1.9749	32.5178	-1.97145	32.5178	1.73067	32.5178	-1.72774	32.6178	0.843812	32.6178	-0.839102	32.6178	0.635039	32.5178	0.615521	32.5178	0.539415	32.6178	0.262488
32.7178	2.05942	32.7178	-2.05639	32.6178	1.99268	32.6178	-1.98916	32.6178	1.74845	32.6178	-1.74546	32.7178	0.851223	32.7178	-0.846535	32.7178	0.641953	32.6178	0.621055	32.6178	0.544952	32.7178	0.264803
32.8178	2.0817	32.8178	-2.07867	32.7178	2.0106	32.7178	-2.00701	32.7178	1.76635	32.7178	-1.7633	32.8178	0.858705	32.8178	-0.854047	32.8178	0.648901	32.7178	0.626636	32.7178	0.550527	32.8178	0.267142
32.9178	2.10408	32.9178	-2.10107	32.8178	2.02867	32.8178	-2.025	32.8178	1.78437	32.8178	-1.78127	32.9178	0.866278	32.9178	-0.861638	32.9178	0.655886	32.8178	0.63226	32.8178	0.556141	32.9178	0.269507
33.0178	2.12659	33.0178	-2.12358	32.9178	2.0469	32.9178	-2.04315	32.9178	1.80251	32.9178	-1.79936	33.0178	0.873926	33.0178	-0.869308	33.0178	0.662909	32.9178	0.637934	32.9178	0.561791	33.0178	0.271896
33.1178	2.14922	33.1178	-2.14623	33.0178	2.06527	33.0178	-2.06145	33.0178	1.82076	33.0178	-1.81755	33.1178	0.881657	33.1178	-0.877056	33.1178	0.669971	33.0178	0.643654	33.0178	0.567476	33.1178	0.27431
33.2178	2.17196	33.2178	-2.16899	33.1178	2.0838	33.1178	-2.0799	33.1178	1.83913	33.1178	-1.83588	33.2178	0.889471	33.2178	-0.884883	33.2178	0.677069	33.1178	0.649422	33.1178	0.573198	33.2178	0.27675
33.3178	2.19484	33.3178	-2.19188	33.2178	2.10248	33.2178	-2.0985	33.2178	1.85762	33.2178	-1.85431	33.3178	0.897365	33.3178	-0.892795	33.3178	0.684206	33.2178	0.655236	33.2178	0.578957	33.3178	0.279215
33.4178	2.21784	33.4178	-2.21489	33.3178	2.12131	33.3178	-2.11725	33.3178	1.87622	33.3178	-1.87285	33.4178	0.905336	33.4178	-0.900785	33.4178	0.691382	33.3178	0.661099	33.3178	0.58475	33.4178	0.281705
33.5178	2.24095	33.5178	-2.23802	33.4178	2.14029	33.4178	-2.13616	33.4178	1.89493	33.4178	-1.89149	33.5178	0.913386	33.5178	-0.908858	33.5178	0.698596	33.4178	0.667007	33.4178	0.590577	33.5178	0.28422
33.6178	2.26419	33.6178	-2.26129	33.5178	2.15942	33.5178	-2.1552	33.5178	1.91375	33.5178	-1.91024	33.6178	0.92152	33.6178	-0.91701	33.6178	0.705849	33.5178	0.672961	33.5178	0.596437	33.6178	0.28676
33.7178	2.28754	33.7178	-2.28468	33.6178	2.1787	33.6178	-2.17439	33.6178	1.93269	33.6178	-1.92911	33.7178	0.929736	33.7178	-0.925249	33.7178	0.71314	33.6178	0.678962	33.6178	0.602334	33.7178	0.289326
33.8178	2.31102	33.8178	-2.3082	33.7178	2.19813	33.7178	-2.19374	33.7178	1.95173	33.7178	-1.94808	33.8178	0.93804	33.8178	-0.933571	33.8178	0.72047	33.7178	0.685011	33.7178	0.608263	33.8178	0.291919
33.9178	2.33461	33.9178	-2.33183	33.8178	2.21772	33.8178	-2.21326	33.8178	1.97089	33.8178	-1.96716	33.9178	0.946434	33.9178	-0.941977	33.9178	0.727835	33.8178	0.691109	33.8178	0.614226	33.9178	0.29454
34.0178	2.35831	34.0178	-2.35558	33.9178	2.23745	33.9178	-2.23293	33.9178	1.99014	33.9178	-1.98635	34.0178	0.954919	34.0178	-0.950468	34.0178	0.735235	33.9178	0.697256	33.9178	0.620223	34.0178	0.297187
34.1178	2.38212	34.1178	-2.37944	34.0178	2.25735	34.0178	-2.25273	34.0178	2.0095	34.0178	-2.00565	34.1178	0.963489	34.1178	-0.959055	34.1178	0.742671	34.0178	0.703447	34.0178	0.626251	34.1178	0.299863
34.2178	2.40605	34.2178	-2.40342	34.1178	2.2774	34.1178	-2.27272	34.1178	2.02896	34.1178	-2.02505	34.2178	0.972155	34.2178	-0.967727	34.2178	0.750145	34.1178	0.709692	34.1178	0.632313	34.2178	0.302568
34.3178	2.4301	34.3178	-2.42752	34.2178	2.29761	34.2178	-2.29289	34.2178	2.04852	34.2178	-2.04456	34.3178	0.980913	34.3178	-0.976497	34.3178	0.757654	34.2178	0.715991	34.2178	0.638406	34.3178	0.305302
34.4178	2.45426	34.4178	-2.45173	34.3178	2.31799	34.3178	-2.31322	34.3178	2.06818	34.3178	-2.06417	34.4178	0.989768	34.4178	-0.985358	34.4178	0.765198	34.3178	0.722341	34.3178	0.644531	34.4178	0.308065
34.5178	2.47853	34.5178	-2.47605	34.4178	2.33852	34.4178	-2.33368	34.4178	2.08793	34.4178	-2.08387	34.5178	0.998712	34.5178	-0.99432	34.5178	0.772776	34.4178	0.728734	34.4178	0.650686	34.5178	0.310858
34.6178	2.50292	34.6178	-2.50047	34.5178	2.35922	34.5178	-2.35429	34.5178	2.10778	34.5178	-2.10368	34.6178	1.00776	34.6178	-1.00338	34.6178	0.780391	34.5178	0.735176	34.5178	0.656872	34.6178	0.313683
34.7178	2.5274	34.7178	-2.52501	34.6178	2.38009	34.6178	-2.37504	34.6178	2.12773	34.6178	-2.12359	34.7178	1.01691	34.7178	-1.01254	34.7178	0.788036	34.6178	0.741668	34.6178	0.663088	34.7178	0.316537
34.8178	2.55197	34.8178	-2.54963	34.7178	2.40109	34.7178	-2.39597	34.7178	2.14779	34.7178	-2.14361	34.8178	1.02615	34.8178	-1.02179	34.8178	0.795709	34.7178	0.748209	34.7178	0.669338	34.8178	0.319422
34.9178	2.57664	34.9178	-2.57434	34.8178	2.42224	34.8178	-2.41703	34.8178	2.16792	34.8178	-2.16371	34.9178	1.03548	34.9178	-1.03114	34.9178	0.80341	34.8178	0.754792	34.8178	0.675614	34.9178	0.322335
35.0178	2.60142	35.0178	-2.59913	34.9178	2.44354	34.9178	-2.43824	34.9178	2.18818	34.9178	-2.1839	35.0178	1.04491	35.0178	-1.04057	35.0178	0.81114	34.9178	0.761422	34.9178	0.681924	35.0178	0.325277
35.1178	2.62628	35.1178	-2.62401	35.0178	2.465	35.0178	-2.4596	35.0178	2.20854	35.0178	-2.20419	35.1178	1.05444	35.1178	-1.0501	35.1178	0.818898	35.0178	0.7681	35.0178	0.688263	35.1178	0.32825
35.2178	2.65121	35.2178	-2.64897	35.1178	2.48659	35.1178	-2.4811	35.1178	2.22898	35.1178	-2.22457	35.2178	1.06406	35.2178	-1.05973	35.2178	0.826681	35.1178	0.774822	35.1178	0.69463	35.2178	0.331252
35.3178	2.67624	35.3178	-2.67402	35.2178	2.50834	35.2178	-2.50274	35.2178	2.24951	35.2178	-2.24505	35.3178	1.07379	35.3178	-1.06946	35.3178	0.834492	35.2178	0.78159	35.2178	0.701027	35.3178	0.334288
35.4178	2.70134	35.4178	-2.69915	35.3178	2.53023	35.3178	-2.52451	35.3178	2.27013	35.3178	-2.26563	35.4178	1.08362	35.4178	-1.07929	35.4178	0.842326	35.3178	0.788399	35.3178	0.707452	35.4178	0.337354
35.5178	2.72651	35.5178	-2.72434	35.4178	2.55224	35.4178	-2.54642	35.4178	2.29082	35.4178	-2.2863	35.5178	1.09355	35.5178	-1.08922	35.5178	0.850182	35.4178	0.795249	35.4178	0.713904	35.5178	0.340452
35.6178	2.75174	35.6178	-2.74961	35.5178	2.57438	35.5178	-2.56845	35.5178	2.31161	35.5178	-2.30705	35.6178	1.10359	35.6178	-1.09926	35.6178	0.858059	35.5178	0.802138	35.5178	0.720383	35.6178	0.343583
35.7178	2.77704	35.7178	-2.77495	35.6178	2.59664	35.6178	-2.59062	35.6178	2.33247	35.6178	-2.32789	35.7178	1.11372	35.7178	-1.1094	35.7178	0.865956	35.6178	0.809069	35.6178	0.726887	35.7178	0.346745
35.8178	2.80242	35.8178	-2.80035	35.7178	2.61903	35.7178	-2.61293	35.7178	2.35342	35.7178	-2.34881	35.8178	1.12396	35.8178	-1.11963	35.8178	0.873877	35.7178	0.81604	35.7178	0.733417	35.8178	0.349938
35.9178	2.82785	35.9178	-2.82583	35.8178	2.64155	35.8178	-2.63536	35.8178	2.37445	35.8178	-2.36981	35.9178	1.1343	35.9178	-1.12997	35.9178	0.881817	35.8178	0.823051	35.8178	0.739974	35.9178	0.353164
36.0178	2.85335	36.0178	-2.85137	35.9178	2.66419	35.9178	-2.65793	35.9178	2.39555	35.9178	-2.39089	36.0178	1.14474	36.0178	-1.14042	36.0178	0.889779	35.9178	0.830102	35.9178	0.746551	36.0178	0.356422
36.1178	2.87892	36.1178	-2.87698	36.0178	2.68696	36.0178	-2.68062	36.0178	2.41673	36.0178	-2.41205	36.1178	1.15529	36.1178	-1.15097	36.1178	0.897761	36.0178	0.837193	36.0178	0.753155	36.1178	0.359713
36.2178	2.90455	36.2178	-2.90264	36.1178	2.70985	36.1178	-2.70343	36.1178	2.43797	36.1178	-2.43328	36.2178	1.16594	36.2178	-1.16163	36.2178	0.905761	36.1178	0.844321	36.1178	0.759781	36.2178	0.363037
36.3178	2.93024	36.3178	-2.92836	36.2178	2.73289	36.2178	-2.72637	36.2178	2.4593	36.2178	-2.45459	36.3178	1.17671	36.3178	-1.17239	36.3178	0.91378	36.2178	0.851493	36.2178	0.76643	36.3178	0.366394
36.4178	2.956	36.4178	-2.95415	36.3178	2.75604	36.3178	-2.74945	36.3178	2.48071	36.3178	-2.47598	36.4178	1.18758	36.4178	-1.18326	36.4178	0.921819	36.3178	0.858704	36.3178	0.773107	36.4178	0.369785
36.5178	2.98181	36.5178	-2.98	36.4178	2.77933	36.4178	-2.77264	36.4178	2.50219	36.4178	-2.49743	36.5178	1.19857	36.5178	-1.19424	36.5178	0.929877	36.4178	0.865952	36.4178	0.779802	36.5178	0.373212
36.6178	3.0077	36.6178	-3.0059	36.5178	2.80272	36.5178	-2.79595	36.5178	2.52375	36.5178	-2.51899	36.6178	1.20966	36.6178	-1.20533	36.6178	0.937954	36.5178	0.873237	36.5178	0.786526	36.6178	0.376672
36.7178	3.03363	36.7178	-3.03186	36.6178	2.82622	36.6178	-2.8194	36.6178	2.54536	36.6178	-2.54059	36.7178	1.22087	36.7178	-1.21654	36.7178	0.946047	36.6178	0.880561	36.6178	0.793268	36.7178	0.380168
36.8178	3.05961	36.8178	-3.05787	36.7178	2.84985	36.7178	-2.84297	36.7178	2.56706	36.7178	-2.56228	36.8178	1.23219	36.8178	-1.22785	36.8178	0.954158	36.7178	0.887922	36.7178	0.800035	36.8178	0.383699
36.9178	3.08565	36.9178	-3.08393	36.8178	2.8736	36.8178	-2.86664	36.8178	2.58881	36.8178	-2.58402	36.9178	1.24363	36.9178	-1.23929	36.9178	0.962282	36.8178	0.895318	36.8178	0.806818	36.9178	0.387267
37.0178	3.11173	37.0178	-3.11002	36.9178	2.89745	36.9178	-2.89043	36.9178	2.61064	36.9178	-2.60585	37.0178	1.25518	37.0178	-1.25084	37.0178	0.97042	36.9178	0.902749	36.9178	0.813628	37.0178	0.39087
37.1178	3.13786	37.1178	-3.13617	37.0178	2.92141	37.0178	-2.91433	37.0178	2.63253	37.0178	-2.62772	37.1178	1.26684	37.1178	-1.2625	37.1178	0.978575	37.0178	0.910213	37.0178	0.820454	37.1178	0.394507
37.2178	3.16405	37.2178	-3.16236	37.1178	2.94549	37.1178	-2.93834	37.1178	2.65449	37.1178	-2.64967	37.2178	1.27862	37.2178	-1.27428	37.2178	0.986743	37.1178	0.917714	37.1178	0.827302	37.2178	0.398182
37.3178	3.19027	37.3178	-3.1886	37.2178	2.96966	37.2178	-2.96247	37.2178	2.67649	37.2178	-2.67167	37.3178	1.29052	37.3178	-1.28617	37.3178	0.994925	37.2178	0.925248	37.2178	0.834165	37.3178	0.401893
37.4178	3.21653	37.4178	-3.21487	37.3178	2.99395	37.3178	-2.9867	37.3178	2.69857	37.3178	-2.69375	37.4178	1.30255	37.4178	-1.29818	37.4178	1.00312	37.3178	0.932815	37.3178	0.841054	37.4178	0.405641
37.5178	3.24284	37.5178	-3.24119	37.4178	3.01834	37.4178	-3.01104	37.4178	2.72069	37.4178	-2.71589	37.5178	1.31468	37.5178	-1.31031	37.5178	1.01133	37.4178	0.940415	37.4178	0.847956	37.5178	0.409426
37.6178	3.26918	37.6178	-3.26754	37.5178	3.04283	37.5178	-3.03548	37.5178	2.74289	37.5178	-2.7381	37.6178	1.32693	37.6178	-1.32256	37.6178	1.01955	37.5178	0.948047	37.5178	0.854882	37.6178	0.413246
37.7178	3.29556	37.7178	-3.29392	37.6178	3.06743	37.6178	-3.06002	37.6178	2.76512	37.6178	-2.76035	37.7178	1.3393	37.7178	-1.33492	37.7178	1.02778	37.6178	0.955711	37.6178	0.86182	37.7178	0.417105
37.8178	3.32197	37.8178	-3.32034	37.7178	3.09213	37.7178	-3.08465	37.7178	2.78741	37.7178	-2.78268	37.8178	1.35181	37.8178	-1.34741	37.8178	1.03602	37.7178	0.963406	37.7178	0.868781	37.8178	0.421003
37.9178	3.34841	37.9178	-3.3468	37.8178	3.11692	37.8178	-3.10939	37.8178	2.80976	37.8178	-2.80506	37.9178	1.36444	37.9178	-1.36002	37.9178	1.04427	37.8178	0.971132	37.8178	0.875755	37.9178	0.42494
38.0178	3.37489	38.0178	-3.37329	37.9178	3.14182	37.9178	-3.13423	37.9178	2.83217	37.9178	-2.8275	38.0178	1.37718	38.0178	-1.37276	38.0178	1.05253	37.9178	0.978889	37.9178	0.882752	38.0178	0.428915
38.1178	3.40139	38.1178	-3.39982	38.0178	3.16682	38.0178	-3.15915	38.0178	2.85464	38.0178	-2.84998	38.1178	1.39006	38.1178	-1.38563	38.1178	1.0608	38.0178	0.986675	38.0178	0.889762	38.1178	0.43293
38.2178	3.42793	38.2178	-3.42637	38.1178	3.1919	38.1178	-3.18417	38.1178	2.87717	38.1178	-2.87253	38.2178	1.40306	38.2178	-1.39861	38.2178	1.06908	38.1178	0.994489	38.1178	0.896793	38.2178	0.436983
38.3178	3.45451	38.3178	-3.45295	38.2178	3.21707	38.2178	-3.20927	38.2178	2.89974	38.2178	-2.89512	38.3178	1.41617	38.3178	-1.41172	38.3178	1.07737	38.2178	1.00233	38.2178	0.903837	38.3178	0.441074
38.4178	3.48111	38.4178	-3.47958	38.3178	3.24235	38.3178	-3.23446	38.3178	2.92238	38.3178	-2.91778	38.4178	1.42942	38.4178	-1.42496	38.4178	1.08567	38.3178	1.0102	38.3178	0.910902	38.4178	0.445203
38.5178	3.50773	38.5178	-3.50622	38.4178	3.26771	38.4178	-3.25974	38.4178	2.94505	38.4178	-2.94047	38.5178	1.44278	38.5178	-1.43831	38.5178	1.09398	38.4178	1.0181	38.4178	0.917979	38.5178	0.44937
38.6178	3.53437	38.6178	-3.53289	38.5178	3.29317	38.5178	-3.28511	38.5178	2.96779	38.5178	-2.96323	38.6178	1.45627	38.6178	-1.45179	38.6178	1.1023	38.5178	1.02603	38.5178	0.925074	38.6178	0.453577
38.7178	3.56104	38.7178	-3.55959	38.6178	3.3187	38.6178	-3.31058	38.6178	2.99056	38.6178	-2.98603	38.7178	1.46989	38.7178	-1.4654	38.7178	1.11062	38.6178	1.03398	38.6178	0.932183	38.7178	0.457824
38.8178	3.58774	38.8178	-3.58629	38.7178	3.34431	38.7178	-3.33613	38.7178	3.01339	38.7178	-3.0089	38.8178	1.48363	38.8178	-1.47913	38.8178	1.11895	38.7178	1.04196	38.7178	0.93931	38.8178	0.462108
38.9178	3.61445	38.9178	-3.61303	38.8178	3.37001	38.8178	-3.36176	38.8178	3.03625	38.8178	-3.03181	38.9178	1.4975	38.9178	-1.49298	38.9178	1.12729	38.8178	1.04997	38.8178	0.946448	38.9178	0.466432
39.0178	3.64119	39.0178	-3.63979	38.9178	3.39579	38.9178	-3.38747	38.9178	3.05916	38.9178	-3.05478	39.0178	1.51149	39.0178	-1.50696	39.0178	1.13563	38.9178	1.058	38.9178	0.953605	39.0178	0.470795
39.1178	3.66795	39.1178	-3.66656	39.0178	3.42164	39.0178	-3.41326	39.0178	3.08212	39.0178	-3.07779	39.1178	1.52561	39.1178	-1.52107	39.1178	1.14398	39.0178	1.06605	39.0178	0.960775	39.1178	0.475198
39.2178	3.69473	39.2178	-3.69336	39.1178	3.44758	39.1178	-3.43913	39.1178	3.10512	39.1178	-3.10086	39.2178	1.53986	39.2178	-1.5353	39.2178	1.15234	39.1178	1.07414	39.1178	0.96796	39.2178	0.479639
39.3178	3.72153	39.3178	-3.72017	39.2178	3.47361	39.2178	-3.46507	39.2178	3.12817	39.2178	-3.12397	39.3178	1.55423	39.3178	-1.54966	39.3178	1.1607	39.2178	1.08224	39.2178	0.97516	39.3178	0.48412
39.4178	3.74835	39.4178	-3.747	39.3178	3.4997	39.3178	-3.4911	39.3178	3.15126	39.3178	-3.14712	39.4178	1.56872	39.4178	-1.56415	39.4178	1.16907	39.3178	1.09037	39.3178	0.982372	39.4178	0.488641
39.5178	3.77519	39.5178	-3.77384	39.4178	3.52587	39.4178	-3.5172	39.4178	3.1744	39.4178	-3.17031	39.5178	1.58335	39.5178	-1.57878	39.5178	1.17744	39.4178	1.09852	39.4178	0.989598	39.5178	0.493205
39.6178	3.80204	39.6178	-3.8007	39.5178	3.55211	39.5178	-3.5434	39.5178	3.19757	39.5178	-3.19355	39.6178	1.59811	39.6178	-1.59354	39.6178	1.18582	39.5178	1.1067	39.5178	0.996838	39.6178	0.49781
39.7178	3.82891	39.7178	-3.82758	39.6178	3.57843	39.6178	-3.56967	39.6178	3.2208	39.6178	-3.21683	39.7178	1.61301	39.7178	-1.60843	39.7178	1.1942	39.6178	1.11491	39.6178	1.00409	39.7178	0.502455
39.8178	3.85579	39.8178	-3.85447	39.7178	3.60482	39.7178	-3.59601	39.7178	3.24406	39.7178	-3.24014	39.8178	1.62803	39.8178	-1.62344	39.8178	1.20259	39.7178	1.12313	39.7178	1.01136	39.8178	0.507139
39.9178	3.88268	39.9178	-3.88136	39.8178	3.63128	39.8178	-3.62242	39.8178	3.26737	39.8178	-3.2635	39.9178	1.64318	39.9178	-1.63858	39.9178	1.21097	39.8178	1.13138	39.8178	1.01863	39.9178	0.511863
40.0178	3.90958	40.0178	-3.90827	39.9178	3.65781	39.9178	-3.64891	39.9178	3.29071	39.9178	-3.28691	40.0178	1.65847	40.0178	-1.65386	40.0178	1.21937	39.9178	1.13965	39.9178	1.02593	40.0178	0.516631
40.1178	3.93648	40.1178	-3.93519	40.0178	3.68441	40.0178	-3.67547	40.0178	3.3141	40.0178	-3.31035	40.1178	1.67389	40.1178	-1.66927	40.1178	1.22776	40.0178	1.14794	40.0178	1.03323	40.1178	0.52144
40.2178	3.96339	40.2178	-3.96211	40.1178	3.71108	40.1178	-3.70209	40.1178	3.33752	40.1178	-3.33383	40.2178	1.68944	40.2178	-1.68482	40.2178	1.23616	40.1178	1.15625	40.1178	1.04055	40.2178	0.52629
40.3178	3.99031	40.3178	-3.98905	40.2178	3.73783	40.2178	-3.72878	40.2178	3.36098	40.2178	-3.35735	40.3178	1.70512	40.3178	-1.7005	40.3178	1.24456	40.2178	1.16458	40.2178	1.04787	40.3178	0.531182
40.4178	4.01725	40.4178	-4.016	40.3178	3.76463	40.3178	-3.75553	40.3178	3.38448	40.3178	-3.3809	40.4178	1.72095	40.4178	-1.71631	40.4178	1.25296	40.3178	1.17294	40.3178	1.05521	40.4178	0.536117
40.5178	4.04418	40.5178	-4.04294	40.4178	3.7915	40.4178	-3.78236	40.4178	3.40801	40.4178	-3.4045	40.5178	1.73691	40.5178	-1.73227	40.5178	1.26137	40.4178	1.18131	40.4178	1.06256	40.5178	0.541096
40.6178	4.07111	40.6178	-4.06989	40.5178	3.81844	40.5178	-3.80926	40.5178	3.43157	40.5178	-3.42813	40.6178	1.75302	40.6178	-1.74838	40.6178	1.26977	40.5178	1.18971	40.5178	1.06992	40.6178	0.546122
40.7178	4.09805	40.7178	-4.09685	40.6178	3.84544	40.6178	-3.83622	40.6178	3.45517	40.6178	-3.4518	40.7178	1.76928	40.7178	-1.76465	40.7178	1.27818	40.6178	1.19813	40.6178	1.07729	40.7178	0.551194
40.8178	4.125	40.8178	-4.1238	40.7178	3.87251	40.7178	-3.86326	40.7178	3.4788	40.7178	-3.47549	40.8178	1.78568	40.8178	-1.78105	40.8178	1.28658	40.7178	1.20656	40.7178	1.08468	40.8178	0.556312
40.9178	4.15194	40.9178	-4.15076	40.8178	3.89964	40.8178	-3.89035	40.8178	3.50246	40.8178	-3.49922	40.9178	1.80223	40.9178	-1.7976	40.9178	1.29499	40.8178	1.21502	40.8178	1.09207	40.9178	0.561473
41.0178	4.17887	41.0178	-4.17771	40.9178	3.92682	40.9178	-3.9175	40.9178	3.52615	40.9178	-3.52299	41.0178	1.81891	41.0178	-1.81429	41.0178	1.30339	40.9178	1.2235	40.9178	1.09947	41.0178	0.566678
41.1178	4.20581	41.1178	-4.20466	41.0178	3.95407	41.0178	-3.94471	41.0178	3.54989	41.0178	-3.54679	41.1178	1.83573	41.1178	-1.83111	41.1178	1.3118	41.0178	1.23199	41.0178	1.10688	41.1178	0.571926
41.2178	4.23275	41.2178	-4.23161	41.1178	3.98137	41.1178	-3.97198	41.1178	3.57365	41.1178	-3.57061	41.2178	1.85269	41.2178	-1.84807	41.2178	1.3202	41.1178	1.2405	41.1178	1.11431	41.2178	0.577215
41.3178	4.25968	41.3178	-4.25855	41.2178	4.00871	41.2178	-3.9993	41.2178	3.59744	41.2178	-3.59446	41.3178	1.86978	41.3178	-1.86516	41.3178	1.32861	41.2178	1.24903	41.2178	1.12174	41.3178	0.582547
41.4178	4.28661	41.4178	-4.28549	41.3178	4.03613	41.3178	-4.02667	41.3178	3.62126	41.3178	-3.61835	41.4178	1.887	41.4178	-1.88239	41.4178	1.33701	41.3178	1.25757	41.3178	1.12918	41.4178	0.58792
41.5178	4.31353	41.5178	-4.31243	41.4178	4.06359	41.4178	-4.0541	41.4178	3.64513	41.4178	-3.64226	41.5178	1.90436	41.5178	-1.89975	41.5178	1.34541	41.4178	1.26613	41.4178	1.13663	41.5178	0.593337
41.6178	4.34045	41.6178	-4.33936	41.5178	4.09111	41.5178	-4.08158	41.5178	3.66901	41.5178	-3.66621	41.6178	1.92186	41.6178	-1.91726	41.6178	1.35381	41.5178	1.27471	41.5178	1.14409	41.6178	0.598796
41.7178	4.36736	41.7178	-4.36629	41.6178	4.11868	41.6178	-4.10911	41.6178	3.69293	41.6178	-3.69018	41.7178	1.9395	41.7178	-1.9349	41.7178	1.36221	41.6178	1.28331	41.6178	1.15156	41.7178	0.604299
41.8178	4.39426	41.8178	-4.39321	41.7178	4.14631	41.7178	-4.13669	41.7178	3.71688	41.7178	-3.71418	41.8178	1.95727	41.8178	-1.95268	41.8178	1.3706	41.7178	1.29192	41.7178	1.15904	41.8178	0.609844
41.9178	4.42116	41.9178	-4.42012	41.8178	4.17398	41.8178	-4.16432	41.8178	3.74086	41.8178	-3.7382	41.9178	1.97518	41.9178	-1.9706	41.9178	1.37899	41.8178	1.30054	41.8178	1.16653	41.9178	0.615432
42.0178	4.44805	42.0178	-4.44702	41.9178	4.20171	41.9178	-4.19201	41.9178	3.76486	41.9178	-3.76226	42.0178	1.99323	42.0178	-1.98867	42.0178	1.38738	41.9178	1.30919	41.9178	1.17402	42.0178	0.621066
42.1178	4.47492	42.1178	-4.47391	42.0178	4.22949	42.0178	-4.21974	42.0178	3.78889	42.0178	-3.78633	42.1178	2.01143	42.1178	-2.00687	42.1178	1.39577	42.0178	1.31785	42.0178	1.18152	42.1178	0.626743
42.2178	4.50179	42.2178	-4.5008	42.1178	4.25731	42.1178	-4.24753	42.1178	3.81294	42.1178	-3.81044	42.2178	2.02977	42.2178	-2.02521	42.2178	1.40415	42.1178	1.32652	42.1178	1.18904	42.2178	0.632464
42.3178	4.52864	42.3178	-4.52767	42.2178	4.28519	42.2178	-4.27536	42.2178	3.83702	42.2178	-3.83456	42.3178	2.04825	42.3178	-2.04369	42.3178	1.41253	42.2178	1.33521	42.2178	1.19655	42.3178	0.638228
42.4178	4.55548	42.4178	-4.55453	42.3178	4.31311	42.3178	-4.30324	42.3178	3.86113	42.3178	-3.85871	42.4178	2.06687	42.4178	-2.06232	42.4178	1.42091	42.3178	1.34391	42.3178	1.20408	42.4178	0.64404
42.5178	4.58231	42.5178	-4.58138	42.4178	4.34108	42.4178	-4.33117	42.4178	3.88526	42.4178	-3.88289	42.5178	2.08563	42.5178	-2.08109	42.5178	1.42928	42.4178	1.35263	42.4178	1.21161	42.5178	0.649892
42.6178	4.60913	42.6178	-4.60822	42.5178	4.36909	42.5178	-4.35916	42.5178	3.90941	42.5178	-3.90708	42.6178	2.10452	42.6178	-2.09998	42.6178	1.43765	42.5178	1.36136	42.5178	1.21916	42.6178	0.655786
42.7178	4.63593	42.7178	-4.63504	42.6178	4.39717	42.6178	-4.38719	42.6178	3.93358	42.6178	-3.93129	42.7178	2.12355	42.7178	-2.11902	42.7178	1.44601	42.6178	1.37012	42.6178	1.2267	42.7178	0.661723
42.8178	4.66272	42.8178	-4.66185	42.7178	4.42528	42.7178	-4.41527	42.7178	3.95778	42.7178	-3.95553	42.8178	2.14271	42.8178	-2.13819	42.8178	1.45437	42.7178	1.37888	42.7178	1.23426	42.8178	0.667702
42.9178	4.6895	42.9178	-4.68865	42.8178	4.45344	42.8178	-4.44339	42.8178	3.98199	42.8178	-3.97979	42.9178	2.16201	42.9178	-2.15751	42.9178	1.46273	42.8178	1.38766	42.8178	1.24182	42.9178	0.673724
43.0178	4.71625	43.0178	-4.71543	42.9178	4.48165	42.9178	-4.47155	42.9178	4.00622	42.9178	-4.00407	43.0178	2.18144	43.0178	-2.17695	43.0178	1.47108	42.9178	1.39645	42.9178	1.24938	43.0178	0.679789
43.1178	4.743	43.1178	-4.7422	43.0178	4.5099	43.0178	-4.49975	43.0178	4.03048	43.0178	-4.02838	43.1178	2.201	43.1178	-2.19653	43.1178	1.47943	43.0178	1.40526	43.0178	1.25696	43.1178	0.685893
43.2178	4.76973	43.2178	-4.76894	43.1178	4.53818	43.1178	-4.528	43.1178	4.05476	43.1178	-4.05271	43.2178	2.2207	43.2178	-2.21624	43.2178	1.48777	43.1178	1.41407	43.1178	1.26454	43.2178	0.692038
43.3178	4.79644	43.3178	-4.79568	43.2178	4.5665	43.2178	-4.55628	43.2178	4.07905	43.2178	-4.07706	43.3178	2.24053	43.3178	-2.23608	43.3178	1.4961	43.2178	1.4229	43.2178	1.27213	43.3178	0.698227
43.4178	4.82314	43.4178	-4.8224	43.3178	4.59487	43.3178	-4.58461	43.3178	4.10337	43.3178	-4.10143	43.4178	2.26049	43.4178	-2.25605	43.4178	1.50444	43.3178	1.43174	43.3178	1.27972	43.4178	0.704455
43.5178	4.84981	43.5178	-4.8491	43.4178	4.62327	43.4178	-4.61297	43.4178	4.12771	43.4178	-4.12581	43.5178	2.28057	43.5178	-2.27614	43.5178	1.51276	43.4178	1.4406	43.4178	1.28732	43.5178	0.710721
43.6178	4.87647	43.6178	-4.87579	43.5178	4.65171	43.5178	-4.64136	43.5178	4.15208	43.5178	-4.15022	43.6178	2.30077	43.6178	-2.29635	43.6178	1.52108	43.5178	1.44946	43.5178	1.29493	43.6178	0.717024
43.7178	4.90312	43.7178	-4.90246	43.6178	4.68018	43.6178	-4.66978	43.6178	4.17645	43.6178	-4.17464	43.7178	2.3211	43.7178	-2.31668	43.7178	1.5294	43.6178	1.45834	43.6178	1.30254	43.7178	0.723366
43.8178	4.92974	43.8178	-4.9291	43.7178	4.70869	43.7178	-4.69824	43.7178	4.20085	43.7178	-4.19908	43.8178	2.34155	43.8178	-2.33714	43.8178	1.5377	43.7178	1.46722	43.7178	1.31016	43.8178	0.729747
43.9178	4.95634	43.9178	-4.95573	43.8178	4.73723	43.8178	-4.72674	43.8178	4.22525	43.8178	-4.22355	43.9178	2.36212	43.9178	-2.35772	43.9178	1.54601	43.8178	1.47612	43.8178	1.31778	43.9178	0.736165
44.0178	4.98293	44.0178	-4.98234	43.9178	4.7658	43.9178	-4.75527	43.9178	4.24967	43.9178	-4.24802	44.0178	2.38281	44.0178	-2.37843	44.0178	1.5543	43.9178	1.48502	43.9178	1.3254	44.0178	0.74262
44.1178	5.0095	44.1178	-5.00893	44.0178	4.7944	44.0178	-4.78383	44.0178	4.27411	44.0178	-4.27251	44.1178	2.40362	44.1178	-2.39925	44.1178	1.5626	44.0178	1.49394	44.0178	1.33304	44.1178	0.749114
44.2178	5.03604	44.2178	-5.03551	44.1178	4.82304	44.1178	-4.81242	44.1178	4.29856	44.1178	-4.29701	44.2178	2.42456	44.2178	-2.42019	44.2178	1.57088	44.1178	1.50286	44.1178	1.34067	44.2178	0.755646
44.3178	5.06258	44.3178	-5.06206	44.2178	4.8517	44.2178	-4.84104	44.2178	4.32302	44.2178	-4.32153	44.3178	2.44561	44.3178	-2.44125	44.3178	1.57916	44.2178	1.5118	44.2178	1.34831	44.3178	0.762214
44.4178	5.08909	44.4178	-5.0886	44.3178	4.8804	44.3178	-4.8697	44.3178	4.3475	44.3178	-4.34605	44.4178	2.46677	44.4178	-2.46241	44.4178	1.58744	44.3178	1.52074	44.3178	1.35595	44.4178	0.768816
44.5178	5.11558	44.5178	-5.11511	44.4178	4.90912	44.4178	-4.89838	44.4178	4.37199	44.4178	-4.37059	44.5178	2.48806	44.5178	-2.4837	44.5178	1.5957	44.4178	1.5297	44.4178	1.3636	44.5178	0.775455
44.6178	5.14205	44.6178	-5.1416	44.5178	4.93787	44.5178	-4.92708	44.5178	4.39649	44.5178	-4.39514	44.6178	2.50946	44.6178	-2.5051	44.6178	1.60396	44.5178	1.53866	44.5178	1.37125	44.6178	0.782131
44.7178	5.16849	44.7178	-5.16808	44.6178	4.96664	44.6178	-4.95583	44.6178	4.42101	44.6178	-4.4197	44.7178	2.53097	44.7178	-2.52661	44.7178	1.61222	44.6178	1.54763	44.6178	1.37891	44.7178	0.788842
44.8178	5.19492	44.8178	-5.19453	44.7178	4.99544	44.7178	-4.98459	44.7178	4.44554	44.7178	-4.44428	44.8178	2.5526	44.8178	-2.54823	44.8178	1.62047	44.7178	1.55661	44.7178	1.38656	44.8178	0.795587
44.9178	5.22133	44.9178	-5.22096	44.8178	5.02426	44.8178	-5.01338	44.8178	4.47008	44.8178	-4.46887	44.9178	2.57432	44.9178	-2.56995	44.9178	1.62871	44.8178	1.56559	44.8178	1.39423	44.9178	0.802364
45.0178	5.2477	45.0178	-5.24738	44.9178	5.05312	44.9178	-5.0422	44.9178	4.49463	44.9178	-4.49346	45.0178	2.59615	45.0178	-2.59178	45.0178	1.63694	44.9178	1.57459	44.9178	1.40189	45.0178	0.809174
45.1178	5.27406	45.1178	-5.27377	45.0178	5.082	45.0178	-5.07104	45.0178	4.5192	45.0178	-4.51807	45.1178	2.61808	45.1178	-2.61371	45.1178	1.64517	45.0178	1.58359	45.0178	1.40956	45.1178	0.816015
45.2178	5.30039	45.2178	-5.30013	45.1178	5.11091	45.1178	-5.09991	45.1178	4.54377	45.1178	-4.54269	45.2178	2.64012	45.2178	-2.63576	45.2178	1.65339	45.1178	1.5926	45.1178	1.41724	45.2178	0.822892
45.3178	5.3267	45.3178	-5.32648	45.2178	5.13983	45.2178	-5.12879	45.2178	4.56835	45.2178	-4.56731	45.3178	2.66227	45.3178	-2.65792	45.3178	1.6616	45.2178	1.60162	45.2178	1.42491	45.3178	0.829802
45.4178	5.35298	45.4178	-5.3528	45.3178	5.16878	45.3178	-5.1577	45.3178	4.59295	45.3178	-4.59196	45.4178	2.68452	45.4178	-2.68017	45.4178	1.6698	45.3178	1.61064	45.3178	1.43259	45.4178	0.836744
45.5178	5.37924	45.5178	-5.37909	45.4178	5.19774	45.4178	-5.18663	45.4178	4.61755	45.4178	-4.6166	45.5178	2.70688	45.5178	-2.70254	45.5178	1.678	45.4178	1.61967	45.4178	1.44027	45.5178	0.843719
45.6178	5.40548	45.6178	-5.40536	45.5178	5.22672	45.5178	-5.21558	45.5178	4.64216	45.5178	-4.64125	45.6178	2.72934	45.6178	-2.725	45.6178	1.68619	45.5178	1.62871	45.5178	1.44796	45.6178	0.850725
45.7178	5.43169	45.7178	-5.43161	45.6178	5.25571	45.6178	-5.24454	45.6178	4.66678	45.6178	-4.66591	45.7178	2.75189	45.7178	-2.74755	45.7178	1.69437	45.6178	1.63775	45.6178	1.45564	45.7178	0.85776
45.8178	5.45786	45.8178	-5.45783	45.7178	5.28473	45.7178	-5.27353	45.7178	4.69141	45.7178	-4.69058	45.8178	2.77452	45.8178	-2.7702	45.8178	1.70255	45.7178	1.6468	45.7178	1.46333	45.8178	0.864823
45.9178	5.48402	45.9178	-5.48403	45.8178	5.31376	45.8178	-5.30252	45.8178	4.71605	45.8178	-4.71527	45.9178	2.79726	45.9178	-2.79295	45.9178	1.71071	45.8178	1.65585	45.8178	1.47102	45.9178	0.871918
46.0178	5.51015	46.0178	-5.5102	45.9178	5.34281	45.9178	-5.33152	45.9178	4.7407	45.9178	-4.73995	46.0178	2.8201	46.0178	-2.8158	46.0178	1.71887	45.9178	1.6649	45.9178	1.47872	46.0178	0.879044
46.1178	5.53626	46.1178	-5.53635	46.0178	5.37186	46.0178	-5.36053	46.0178	4.76536	46.0178	-4.76463	46.1178	2.84304	46.1178	-2.83875	46.1178	1.72702	46.0178	1.67395	46.0178	1.48641	46.1178	0.886201
46.2178	5.56235	46.2178	-5.56247	46.1178	5.40092	46.1178	-5.38955	46.1178	4.79002	46.1178	-4.78933	46.2178	2.86607	46.2178	-2.8618	46.2178	1.73516	46.1178	1.68301	46.1178	1.49411	46.2178	0.893389
46.3178	5.58841	46.3178	-5.58857	46.2178	5.43	46.2178	-5.41859	46.2178	4.81469	46.2178	-4.81403	46.3178	2.88919	46.3178	-2.88494	46.3178	1.7433	46.2178	1.69208	46.2178	1.50181	46.3178	0.900605
46.4178	5.61444	46.4178	-5.61464	46.3178	5.45908	46.3178	-5.44763	46.3178	4.83937	46.3178	-4.83874	46.4178	2.91241	46.4178	-2.90817	46.4178	1.75142	46.3178	1.70114	46.3178	1.50952	46.4178	0.907849
46.5178	5.64044	46.5178	-5.64069	46.4178	5.48817	46.4178	-5.47667	46.4178	4.86405	46.4178	-4.86346	46.5178	2.93572	46.5178	-2.9315	46.5178	1.75954	46.4178	1.71021	46.4178	1.51722	46.5178	0.915123
46.6178	5.66642	46.6178	-5.6667	46.5178	5.51726	46.5178	-5.50572	46.5178	4.88874	46.5178	-4.88818	46.6178	2.95911	46.6178	-2.95493	46.6178	1.76765	46.5178	1.71928	46.5178	1.52493	46.6178	0.922426
46.7178	5.69237	46.7178	-5.69269	46.6178	5.54636	46.6178	-5.53477	46.6178	4.91343	46.6178	-4.91292	46.7178	2.98259	46.7178	-2.97844	46.7178	1.77575	46.6178	1.72835	46.6178	1.53264	46.7178	0.929755
46.8178	5.71829	46.8178	-5.71866	46.7178	5.57546	46.7178	-5.56383	46.7178	4.93812	46.7178	-4.93765	46.8178	3.00616	46.8178	-3.00204	46.8178	1.78385	46.7178	1.73742	46.7178	1.54035	46.8178	0.937111
46.9178	5.7442	46.9178	-5.74459	46.8178	5.60456	46.8178	-5.59289	46.8178	4.96282	46.8178	-4.96239	46.9178	3.02981	46.9178	-3.02572	46.9178	1.79193	46.8178	1.74649	46.8178	1.54806	46.9178	0.944494
47.0178	5.77006	47.0178	-5.7705	46.9178	5.63368	46.9178	-5.62196	46.9178	4.98752	46.9178	-4.98714	47.0178	3.05353	47.0178	-3.04948	47.0178	1.80001	46.9178	1.75557	46.9178	1.55577	47.0178	0.951901
47.1178	5.79591	47.1178	-5.79639	47.0178	5.6628	47.0178	-5.65104	47.0178	5.01222	47.0178	-5.01188	47.1178	3.07734	47.1178	-3.07333	47.1178	1.80808	47.0178	1.76464	47.0178	1.56348	47.1178	0.959333
47.2178	5.82172	47.2178	-5.82225	47.1178	5.69192	47.1178	-5.68012	47.1178	5.03692	47.1178	-5.03663	47.2178	3.10123	47.2178	-3.09725	47.2178	1.81614	47.1178	1.77372	47.1178	1.57119	47.2178	0.96679
47.3178	5.84751	47.3178	-5.84808	47.2178	5.72105	47.2178	-5.70919	47.2178	5.06163	47.2178	-5.06138	47.3178	3.12519	47.3178	-3.12125	47.3178	1.82419	47.2178	1.7828	47.2178	1.57891	47.3178	0.974271
47.4178	5.87327	47.4178	-5.87389	47.3178	5.75017	47.3178	-5.73827	47.3178	5.08634	47.3178	-5.08614	47.4178	3.14924	47.4178	-3.14533	47.4178	1.83223	47.3178	1.79188	47.3178	1.58663	47.4178	0.981778
47.5178	5.89901	47.5178	-5.89967	47.4178	5.77929	47.4178	-5.76733	47.4178	5.11105	47.4178	-5.1109	47.5178	3.17336	47.5178	-3.1695	47.5178	1.84027	47.4178	1.80095	47.4178	1.59434	47.5178	0.98931
47.6178	5.92472	47.6178	-5.92543	47.5178	5.8084	47.5178	-5.79639	47.5178	5.13576	47.5178	-5.13567	47.6178	3.19756	47.6178	-3.19374	47.6178	1.84829	47.5178	1.81003	47.5178	1.60206	47.6178	0.996865
47.7178	5.95039	47.7178	-5.95116	47.6178	5.83751	47.6178	-5.82545	47.6178	5.16048	47.6178	-5.16043	47.7178	3.22183	47.7178	-3.21806	47.7178	1.85631	47.6178	1.8191	47.6178	1.60977	47.7178	1.00444
47.8178	5.97606	47.8178	-5.97687	47.7178	5.86662	47.7178	-5.8545	47.7178	5.18519	47.7178	-5.1852	47.8178	3.24618	47.8178	-3.24245	47.8178	1.86432	47.7178	1.82817	47.7178	1.61749	47.8178	1.01205
47.9178	6.00168	47.9178	-6.00255	47.8178	5.89572	47.8178	-5.88354	47.8178	5.2099	47.8178	-5.20996	47.9178	3.2706	47.9178	-3.26692	47.9178	1.87233	47.8178	1.83724	47.8178	1.62521	47.9178	1.01967
48.0178	6.02729	48.0178	-6.02821	47.9178	5.92481	47.9178	-5.91258	47.9178	5.23461	47.9178	-5.23473	48.0178	3.2951	48.0178	-3.29146	48.0178	1.88032	47.9178	1.8463	47.9178	1.63293	48.0178	1.02732
48.1178	6.05287	48.1178	-6.05384	48.0178	5.9539	48.0178	-5.94161	48.0178	5.25932	48.0178	-5.2595	48.1178	3.31966	48.1178	-3.31607	48.1178	1.88831	48.0178	1.85537	48.0178	1.64064	48.1178	1.03499
48.2178	6.07842	48.2178	-6.07944	48.1178	5.98298	48.1178	-5.97064	48.1178	5.28402	48.1178	-5.28427	48.2178	3.34429	48.2178	-3.34076	48.2178	1.89629	48.1178	1.86443	48.1178	1.64836	48.2178	1.04268
48.3178	6.10395	48.3178	-6.10503	48.2178	6.01202	48.2178	-5.99966	48.2178	5.30874	48.2178	-5.30904	48.3178	3.36899	48.3178	-3.36552	48.3178	1.90426	48.2178	1.87349	48.2178	1.65608	48.3178	1.0504
48.4178	6.12945	48.4178	-6.13059	48.3178	6.04113	48.3178	-6.02864	48.3178	5.33344	48.3178	-5.33381	48.4178	3.39377	48.4178	-3.39035	48.4178	1.91223	48.3178	1.88255	48.3178	1.6638	48.4178	1.05813
48.5178	6.15494	48.5178	-6.15612	48.4178	6.07018	48.4178	-6.05769	48.4178	5.35816	48.4178	-5.35859	48.5178	3.4186	48.5178	-3.41526	48.5178	1.92018	48.4178	1.89161	48.4178	1.67151	48.5178	1.06589
48.6178	6.18039	48.6178	-6.18164	48.5178	6.09917	48.5178	-6.08662	48.5178	5.38286	48.5178	-5.38335	48.6178	3.4435	48.6178	-3.44022	48.6178	1.92813	48.5178	1.90065	48.5178	1.67923	48.6178	1.07367
48.7178	6.20582	48.7178	-6.20712	48.6178	6.12823	48.6178	-6.11562	48.6178	5.40757	48.6178	-5.40812	48.7178	3.46846	48.7178	-3.46524	48.7178	1.93607	48.6178	1.9097	48.6178	1.68695	48.7178	1.08146
48.8178	6.23123	48.8178	-6.23259	48.7178	6.15724	48.7178	-6.14456	48.7178	5.43227	48.7178	-5.43289	48.8178	3.49348	48.8178	-3.49032	48.8178	1.94401	48.7178	1.91874	48.7178	1.69466	48.8178	1.08928
48.9178	6.2566	48.9178	-6.25803	48.8178	6.18619	48.8178	-6.17352	48.8178	5.45697	48.8178	-5.45766	48.9178	3.51856	48.9178	-3.51546	48.9178	1.95193	48.8178	1.92777	48.8178	1.70238	48.9178	1.09711
49.0178	6.28195	49.0178	-6.28344	48.9178	6.21521	48.9178	-6.20242	48.9178	5.48167	48.9178	-5.48243	49.0178	3.54372	49.0178	-3.54066	49.0178	1.95985	48.9178	1.9368	48.9178	1.7101	49.0178	1.10497
49.1178	6.30727	49.1178	-6.30883	49.0178	6.24418	49.0178	-6.23132	49.0178	5.50637	49.0178	-5.50719	49.1178	3.56894	49.1178	-3.56593	49.1178	1.96776	49.0178	1.94583	49.0178	1.71781	49.1178	1.11284
49.2178	6.33258	49.2178	-6.33419	49.1178	6.27309	49.1178	-6.26023	49.1178	5.53107	49.1178	-5.53195	49.2178	3.5942	49.2178	-3.59126	49.2178	1.97566	49.1178	1.95485	49.1178	1.72552	49.2178	1.12073
49.3178	6.35786	49.3178	-6.35953	49.2178	6.30207	49.2178	-6.28909	49.2178	5.55576	49.2178	-5.55672	49.3178	3.61953	49.3178	-3.61665	49.3178	1.98356	49.2178	1.96387	49.2178	1.73324	49.3178	1.12864
49.4178	6.38311	49.4178	-6.38484	49.3178	6.33094	49.3178	-6.31796	49.3178	5.58044	49.3178	-5.58147	49.4178	3.64491	49.4178	-3.6421	49.4178	1.99144	49.3178	1.97288	49.3178	1.74095	49.4178	1.13657
49.5178	6.40834	49.5178	-6.41012	49.4178	6.35988	49.4178	-6.34677	49.4178	5.60512	49.4178	-5.60621	49.5178	3.67035	49.5178	-3.6676	49.5178	1.99932	49.4178	1.98188	49.4178	1.74866	49.5178	1.14452
49.6178	6.43354	49.6178	-6.43539	49.5178	6.3887	49.5178	-6.37559	49.5178	5.6298	49.5178	-5.63096	49.6178	3.69583	49.6178	-3.69316	49.6178	2.0072	49.5178	1.99088	49.5178	1.75637	49.6178	1.15248
49.7178	6.45872	49.7178	-6.46063	49.6178	6.41754	49.6178	-6.40442	49.6178	5.65448	49.6178	-5.6557	49.7178	3.72137	49.7178	-3.71876	49.7178	2.01506	49.6178	1.99987	49.6178	1.76407	49.7178	1.16045
49.8178	6.48387	49.8178	-6.48585	49.7178	6.44638	49.7178	-6.43315	49.7178	5.67915	49.7178	-5.68043	49.8178	3.74696	49.8178	-3.74442	49.8178	2.02292	49.7178	2.00885	49.7178	1.77178	49.8178	1.16845
49.9178	6.509	49.9178	-6.51104	49.8178	6.47517	49.8178	-6.46193	49.8178	5.70382	49.8178	-5.70516	49.9178	3.7726	49.9178	-3.77012	49.9178	2.03076	49.8178	2.01783	49.8178	1.77948	49.9178	1.17645
50.0178	6.53407	50.0178	-6.53621	49.9178	6.50397	49.9178	-6.49067	49.9178	5.72848	49.9178	-5.72988	50.0178	3.79829	50.0178	-3.79587	50.0178	2.0386	49.9178	2.0268	49.9178	1.78719	50.0178	1.18448
50.1178	6.55916	50.1178	-6.56134	50.0178	6.53272	50.0178	-6.51936	50.0178	5.75314	50.0178	-5.7546	50.1178	3.82402	50.1178	-3.82168	50.1178	2.04643	50.0178	2.03576	50.0178	1.79489	50.1178	1.19252
50.2178	6.58421	50.2178	-6.58648	50.1178	6.56147	50.1178	-6.54805	50.1178	5.77778	50.1178	-5.77931	50.2178	3.8498	50.2178	-3.84752	50.2178	2.05426	50.1178	2.04472	50.1178	1.80259	50.2178	1.20057
50.3178	6.60924	50.3178	-6.61156	50.2178	6.59017	50.2178	-6.57675	50.2178	5.80242	50.2178	-5.80402	50.3178	3.87563	50.3178	-3.87341	50.3178	2.06208	50.2178	2.05367	50.2178	1.81028	50.3178	1.20863
50.4178	6.63424	50.4178	-6.63665	50.3178	6.61883	50.3178	-6.6054	50.3178	5.82705	50.3178	-5.82872	50.4178	3.9015	50.4178	-3.89935	50.4178	2.06989	50.3178	2.06261	50.3178	1.81798	50.4178	1.21672
50.5178	6.65921	50.5178	-6.66167	50.4178	6.64755	50.4178	-6.634	50.4178	5.85167	50.4178	-5.85342	50.5178	3.9274	50.5178	-3.92532	50.5178	2.07769	50.4178	2.07155	50.4178	1.82567	50.5178	1.22481
50.6178	6.68415	50.6178	-6.68671	50.5178	6.67616	50.5178	-6.66261	50.5178	5.87629	50.5178	-5.87811	50.6178	3.95334	50.6178	-3.95133	50.6178	2.08548	50.5178	2.08048	50.5178	1.83336	50.6178	1.23291
50.7178	6.70906	50.7178	-6.71172	50.6178	6.70478	50.6178	-6.69122	50.6178	5.9009	50.6178	-5.9028	50.7178	3.97931	50.7178	-3.97738	50.7178	2.09327	50.6178	2.0894	50.6178	1.84105	50.7178	1.24102
50.8178	6.73395	50.8178	-6.7367	50.7178	6.7334	50.7178	-6.71979	50.7178	5.9255	50.7178	-5.92748	50.8178	4.00532	50.8178	-4.00347	50.8178	2.10105	50.7178	2.09832	50.7178	1.84874	50.8178	1.24915
50.9178	6.75886	50.9178	-6.76166	50.8178	6.76198	50.8178	-6.7483	50.8178	5.95009	50.8178	-5.95216	50.9178	4.03136	50.9178	-4.0296	50.9178	2.10883	50.8178	2.10723	50.8178	1.85642	50.9178	1.25729
51.0178	6.78369	51.0178	-6.78654	50.9178	6.79051	50.9178	-6.77683	50.9178	5.97468	50.9178	-5.97682	51.0178	4.05744	51.0178	-4.05577	51.0178	2.11658	50.9178	2.11613	50.9178	1.8641	51.0178	1.26544
51.1178	6.80849	51.1178	-6.81144	51.0178	6.81905	51.0178	-6.8053	51.0178	5.99927	51.0178	-6.00148	51.1178	4.08356	51.1178	-4.08198	51.1178	2.12433	51.0178	2.12502	51.0178	1.87178	51.1178	1.2736
51.2178	6.83331	51.2178	-6.83636	51.1178	6.84759	51.1178	-6.83379	51.1178	6.02384	51.1178	-6.02613	51.2178	4.10971	51.2178	-4.10823	51.2178	2.13209	51.1178	2.13391	51.1178	1.87946	51.2178	1.28177
51.3178	6.85805	51.3178	-6.8612	51.2178	6.87603	51.2178	-6.86228	51.2178	6.0484	51.2178	-6.05076	51.3178	4.1359	51.3178	-4.13452	51.3178	2.13982	51.2178	2.14279	51.2178	1.88713	51.3178	1.28996
51.4178	6.88282	51.4178	-6.88602	51.3178	6.90453	51.3178	-6.89066	51.3178	6.07296	51.3178	-6.0754	51.4178	4.16212	51.4178	-4.16084	51.4178	2.14756	51.3178	2.15167	51.3178	1.89481	51.4178	1.29815
51.5178	6.90755	51.5178	-6.91081	51.4178	6.93293	51.4178	-6.91906	51.4178	6.0975	51.4178	-6.10001	51.5178	4.18837	51.5178	-4.18719	51.5178	2.15528	51.4178	2.16053	51.4178	1.90247	51.5178	1.30635
51.6178	6.93226	51.6178	-6.93562	51.5178	6.96134	51.5178	-6.94746	51.5178	6.12203	51.5178	-6.12463	51.6178	4.21465	51.6178	-4.21357	51.6178	2.163	51.5178	2.16939	51.5178	1.91014	51.6178	1.31457
51.7178	6.95689	51.7178	-6.9604	51.6178	6.98969	51.6178	-6.97581	51.6178	6.14656	51.6178	-6.14923	51.7178	4.24097	51.7178	-4.23999	51.7178	2.17071	51.6178	2.17823	51.6178	1.9178	51.7178	1.32279
51.8178	6.98159	51.8178	-6.98511	51.7178	7.01806	51.7178	-7.00412	51.7178	6.17108	51.7178	-6.17382	51.8178	4.2673	51.8178	-4.26644	51.8178	2.17842	51.7178	2.18707	51.7178	1.92546	51.8178	1.33103
51.9178	7.00621	51.9178	-7.00984	51.8178	7.04637	51.8178	-7.03243	51.8178	6.19558	51.8178	-6.19839	51.9178	4.29367	51.9178	-4.29292	51.9178	2.18611	51.8178	2.1959	51.8178	1.93312	51.9178	1.33927
52.0178	7.0308	52.0178	-7.03454	51.9178	7.07464	51.9178	-7.0607	51.9178	6.22008	51.9178	-6.22297	52.0178	4.32006	52.0178	-4.31942	52.0178	2.1938	51.9178	2.20472	51.9178	1.94077	52.0178	1.34752
52.1178	7.05537	52.1178	-7.05922	52.0178	7.10292	52.0178	-7.08897	52.0178	6.24457	52.0178	-6.24753	52.1178	4.34648	52.1178	-4.34596	52.1178	2.20148	52.0178	2.21354	52.0178	1.94842	52.1178	1.35578
52.2178	7.07991	52.2178	-7.08386	52.1178	7.13115	52.1178	-7.11719	52.1178	6.26905	52.1178	-6.27208	52.2178	4.37292	52.2178	-4.37252	52.2178	2.20915	52.1178	2.22235	52.1178	1.95607	52.2178	1.36405
52.3178	7.10447	52.3178	-7.10848	52.2178	7.15938	52.2178	-7.14537	52.2178	6.29353	52.2178	-6.29662	52.3178	4.39939	52.3178	-4.39911	52.3178	2.21682	52.2178	2.23114	52.2178	1.96371	52.3178	1.37232
52.4178	7.12895	52.4178	-7.13312	52.3178	7.18757	52.3178	-7.17356	52.3178	6.31799	52.3178	-6.32116	52.4178	4.42589	52.4178	-4.42572	52.4178	2.22449	52.3178	2.23994	52.3178	1.97136	52.4178	1.38061
52.5178	7.15345	52.5178	-7.15769	52.4178	7.21571	52.4178	-7.2017	52.4178	6.34244	52.4178	-6.34569	52.5178	4.4524	52.5178	-4.45237	52.5178	2.23214	52.4178	2.24872	52.4178	1.979	52.5178	1.3889
52.6178	7.17792	52.6178	-7.18227	52.5178	7.2438	52.5178	-7.22979	52.5178	6.36688	52.5178	-6.3702	52.6178	4.47894	52.6178	-4.47904	52.6178	2.23979	52.5178	2.25748	52.5178	1.98663	52.6178	1.39719
52.7178	7.20237	52.7178	-7.20678	52.6178	7.2719	52.6178	-7.25788	52.6178	6.39131	52.6178	-6.39471	52.7178	4.5055	52.7178	-4.50574	52.7178	2.24743	52.6178	2.26624	52.6178	1.99426	52.7178	1.4055
52.8178	7.22679	52.8178	-7.23132	52.7178	7.30001	52.7178	-7.28593	52.7178	6.41573	52.7178	-6.41921	52.8178	4.53208	52.8178	-4.53246	52.8178	2.25506	52.7178	2.275	52.7178	2.00189	52.8178	1.41382
52.9178	7.25118	52.9178	-7.25582	52.8178	7.32802	52.8178	-7.31399	52.8178	6.44014	52.8178	-6.4437	52.9178	4.55868	52.9178	-4.5592	52.9178	2.26269	52.8178	2.28375	52.8178	2.00952	52.9178	1.42214
53.0178	7.27554	53.0178	-7.28029	52.9178	7.35603	52.9178	-7.342	52.9178	6.46454	52.9178	-6.46817	53.0178	4.58532	53.0178	-4.58596	53.0178	2.27031	52.9178	2.29248	52.9178	2.01714	53.0178	1.43046
53.1178	7.29987	53.1178	-7.30475	53.0178	7.38405	53.0178	-7.36995	53.0178	6.48892	53.0178	-6.49263	53.1178	4.61197	53.1178	-4.61274	53.1178	2.27792	53.0178	2.30122	53.0178	2.02476	53.1178	1.4388
53.2178	7.32423	53.2178	-7.32917	53.1178	7.41202	53.1178	-7.39787	53.1178	6.5133	53.1178	-6.51708	53.2178	4.63865	53.2178	-4.63954	53.2178	2.28552	53.1178	2.30993	53.1178	2.03238	53.2178	1.44714
53.3178	7.34851	53.3178	-7.35356	53.2178	7.43994	53.2178	-7.42579	53.2178	6.53766	53.2178	-6.54151	53.3178	4.66534	53.3178	-4.66637	53.3178	2.29311	53.2178	2.31864	53.2178	2.03999	53.3178	1.45549
53.4178	7.37281	53.4178	-7.37793	53.3178	7.46782	53.3178	-7.45366	53.3178	6.56201	53.3178	-6.56593	53.4178	4.69206	53.4178	-4.69321	53.4178	2.3007	53.3178	2.32734	53.3178	2.0476	53.4178	1.46384
53.5178	7.39708	53.5178	-7.40232	53.4178	7.4957	53.4178	-7.48153	53.4178	6.58636	53.4178	-6.59034	53.5178	4.71879	53.5178	-4.72007	53.5178	2.30829	53.4178	2.33603	53.4178	2.0552	53.5178	1.4722
53.6178	7.42127	53.6178	-7.42663	53.5178	7.52359	53.5178	-7.50936	53.5178	6.61069	53.5178	-6.61474	53.6178	4.74553	53.6178	-4.74695	53.6178	2.31586	53.5178	2.34472	53.5178	2.0628	53.6178	1.48056
53.7178	7.44549	53.7178	-7.45097	53.6178	7.55138	53.6178	-7.5372	53.6178	6.63501	53.6178	-6.63912	53.7178	4.77229	53.7178	-4.77384	53.7178	2.32343	53.6178	2.3534	53.6178	2.0704	53.7178	1.48893
53.8178	7.46968	53.8178	-7.47522	53.7178	7.57917	53.7178	-7.56494	53.7178	6.65932	53.7178	-6.6635	53.8178	4.79908	53.8178	-4.80074	53.8178	2.33099	53.7178	2.36206	53.7178	2.07799	53.8178	1.49731
53.9178	7.49389	53.9178	-7.49951	53.8178	7.60692	53.8178	-7.59274	53.8178	6.68362	53.8178	-6.68786	53.9178	4.82586	53.9178	-4.82766	53.9178	2.33855	53.8178	2.37072	53.8178	2.08558	53.9178	1.50568
54.0178	7.51802	54.0178	-7.52376	53.9178	7.63467	53.9178	-7.62043	53.9178	6.7079	53.9178	-6.7122	54.0178	4.85266	54.0178	-4.85459	54.0178	2.3461	53.9178	2.37937	53.9178	2.09316	54.0178	1.51406
54.1178	7.54212	54.1178	-7.54798	54.0178	7.66238	54.0178	-7.64814	54.0178	6.73218	54.0178	-6.73654	54.1178	4.87948	54.1178	-4.88153	54.1178	2.35364	54.0178	2.38802	54.0178	2.10075	54.1178	1.52245
54.2178	7.56625	54.2178	-7.57223	54.1178	7.69004	54.1178	-7.67579	54.1178	6.75644	54.1178	-6.76085	54.2178	4.90631	54.2178	-4.90849	54.2178	2.36118	54.1178	2.39664	54.1178	2.10832	54.2178	1.53084
54.3178	7.5903	54.3178	-7.5964	54.2178	7.71771	54.2178	-7.70346	54.2178	6.78069	54.2178	-6.78516	54.3178	4.93315	54.3178	-4.93546	54.3178	2.3687	54.2178	2.40527	54.2178	2.1159	54.3178	1.53923
54.4178	7.61437	54.4178	-7.62055	54.3178	7.74533	54.3178	-7.73107	54.3178	6.80493	54.3178	-6.80945	54.4178	4.96001	54.4178	-4.96244	54.4178	2.37622	54.3178	2.41389	54.3178	2.12347	54.4178	1.54763
54.5178	7.63841	54.5178	-7.64472	54.4178	7.77296	54.4178	-7.75864	54.4178	6.82915	54.4178	-6.83373	54.5178	4.98688	54.5178	-4.98943	54.5178	2.38374	54.4178	2.4225	54.4178	2.13103	54.5178	1.55603
54.6178	7.66242	54.6178	-7.66881	54.5178	7.80054	54.5178	-7.78622	54.5178	6.85337	54.5178	-6.858	54.6178	5.01378	54.6178	-5.01644	54.6178	2.39125	54.5178	2.4311	54.5178	2.13859	54.6178	1.56443
54.7178	7.68641	54.7178	-7.69292	54.6178	7.82808	54.6178	-7.81375	54.6178	6.87757	54.6178	-6.88225	54.7178	5.04068	54.7178	-5.04346	54.7178	2.39875	54.6178	2.43969	54.6178	2.14615	54.7178	1.57285
54.8178	7.71037	54.8178	-7.71701	54.7178	7.85563	54.7178	-7.84129	54.7178	6.90176	54.7178	-6.90648	54.8178	5.06758	54.8178	-5.07049	54.8178	2.40624	54.7178	2.44828	54.7178	2.1537	54.8178	1.58126
54.9178	7.73435	54.9178	-7.74107	54.8178	7.88312	54.8178	-7.86873	54.8178	6.92594	54.8178	-6.9307	54.9178	5.0945	54.9178	-5.09753	54.9178	2.41374	54.8178	2.45685	54.8178	2.16125	54.9178	1.58967
55.0178	7.75825	55.0178	-7.7651	54.9178	7.91057	54.9178	-7.89617	54.9178	6.9501	54.9178	-6.9549	55.0178	5.12142	55.0178	-5.12457	55.0178	2.42121	54.9178	2.46541	54.9178	2.16879	55.0178	1.59809
55.1178	7.78218	55.1178	-7.78916	55.0178	7.93803	55.0178	-7.92363	55.0178	6.97425	55.0178	-6.97909	55.1178	5.14836	55.1178	-5.15162	55.1178	2.4287	55.0178	2.47398	55.0178	2.17633	55.1178	1.60651
55.2178	7.80603	55.2178	-7.81314	55.1178	7.96545	55.1178	-7.95104	55.1178	6.99838	55.1178	-7.00326	55.2178	5.1753	55.2178	-5.17868	55.2178	2.43616	55.1178	2.48253	55.1178	2.18387	55.2178	1.61493
55.3178	7.8299	55.3178	-7.83715	55.2178	7.99281	55.2178	-7.97839	55.2178	7.02251	55.2178	-7.02742	55.3178	5.20226	55.3178	-5.20575	55.3178	2.44362	55.2178	2.49106	55.2178	2.1914	55.3178	1.62336
55.4178	7.85374	55.4178	-7.86107	55.3178	8.02018	55.3178	-8.00571	55.3178	7.04662	55.3178	-7.05157	55.4178	5.22922	55.4178	-5.23282	55.4178	2.45107	55.3178	2.49959	55.3178	2.19893	55.4178	1.63179
55.5178	7.87755	55.5178	-7.88502	55.4178	8.04751	55.4178	-8.03303	55.4178	7.07072	55.4178	-7.07571	55.5178	5.25618	55.5178	-5.2599	55.5178	2.45852	55.4178	2.50812	55.4178	2.20645	55.5178	1.64022
55.6178	7.90134	55.6178	-7.90895	55.5178	8.07484	55.5178	-8.0603	55.5178	7.0948	55.5178	-7.09982	55.6178	5.28315	55.6178	-5.28698	55.6178	2.46597	55.5178	2.51663	55.5178	2.21397	55.6178	1.64865
55.7178	7.92515	55.7178	-7.93285	55.6178	8.10208	55.6178	-8.08753	55.6178	7.11887	55.6178	-7.12393	55.7178	5.31013	55.7178	-5.31405	55.7178	2.47341	55.6178	2.52513	55.6178	2.22148	55.7178	1.65708
55.8178	7.94888	55.8178	-7.95677	55.7178	8.12932	55.7178	-8.11476	55.7178	7.14292	55.7178	-7.14801	55.8178	5.33711	55.8178	-5.34113	55.8178	2.48084	55.7178	2.53363	55.7178	2.22899	55.8178	1.66551
55.9178	7.97264	55.9178	-7.98062	55.8178	8.15657	55.8178	-8.14195	55.8178	7.16696	55.8178	-7.17209	55.9178	5.36409	55.9178	-5.36822	55.9178	2.48826	55.8178	2.54212	55.8178	2.23649	55.9178	1.67394
56.0178	7.99637	56.0178	-8.00449	55.9178	8.18378	55.9178	-8.16915	55.9178	7.19099	55.9178	-7.19614	56.0178	5.39106	56.0178	-5.3953	56.0178	2.49569	55.9178	2.5506	55.9178	2.24399	56.0178	1.68237
56.1178	8.02002	56.1178	-8.02828	56.0178	8.21093	56.0178	-8.1963	56.0178	7.21501	56.0178	-7.22019	56.1178	5.41804	56.1178	-5.42239	56.1178	2.50309	56.0178	2.55907	56.0178	2.25149	56.1178	1.69081
56.2178	8.04369	56.2178	-8.0521	56.1178	8.23805	56.1178	-8.22341	56.1178	7.239	56.1178	-7.24421	56.2178	5.44503	56.2178	-5.44947	56.2178	2.5105	56.1178	2.56753	56.1178	2.25898	56.2178	1.69924
56.3178	8.06739	56.3178	-8.07589	56.2178	8.26517	56.2178	-8.25053	56.2178	7.26299	56.2178	-7.26822	56.3178	5.47201	56.3178	-5.47655	56.3178	2.5179	56.2178	2.57599	56.2178	2.26647	56.3178	1.70767
56.4178	8.09101	56.4178	-8.09966	56.3178	8.29225	56.3178	-8.2776	56.3178	7.28695	56.3178	-7.29222	56.4178	5.49898	56.4178	-5.50364	56.4178	2.52529	56.3178	2.58444	56.3178	2.27395	56.4178	1.7161
56.5178	8.11461	56.5178	-8.12339	56.4178	8.31933	56.4178	-8.30463	56.4178	7.3109	56.4178	-7.3162	56.5178	5.52596	56.5178	-5.53072	56.5178	2.53268	56.4178	2.59288	56.4178	2.28142	56.5178	1.72454
56.6178	8.13822	56.6178	-8.14716	56.5178	8.34637	56.5178	-8.33166	56.5178	7.33484	56.5178	-7.34017	56.6178	5.55294	56.6178	-5.55779	56.6178	2.54007	56.5178	2.60131	56.5178	2.28889	56.6178	1.73297
56.7178	8.16181	56.7178	-8.17085	56.6178	8.37337	56.6178	-8.35865	56.6178	7.35876	56.6178	-7.36413	56.7178	5.57992	56.7178	-5.58487	56.7178	2.54744	56.6178	2.60973	56.6178	2.29636	56.7178	1.7414
56.8178	8.18538	56.8178	-8.19455	56.7178	8.40037	56.7178	-8.38565	56.7178	7.38267	56.7178	-7.38806	56.8178	5.6069	56.8178	-5.61195	56.8178	2.55481	56.7178	2.61815	56.7178	2.30382	56.8178	1.74983
56.9178	8.20891	56.9178	-8.21824	56.8178	8.42732	56.8178	-8.4126	56.8178	7.40656	56.8178	-7.41198	56.9178	5.63388	56.9178	-5.63902	56.9178	2.56218	56.8178	2.62656	56.8178	2.31128	56.9178	1.75826
57.0178	8.23242	57.0178	-8.2419	56.9178	8.45429	56.9178	-8.43951	56.9178	7.43044	56.9178	-7.43589	57.0178	5.66086	57.0178	-5.6661	57.0178	2.56954	56.9178	2.63496	56.9178	2.31873	57.0178	1.76669
57.1178	8.2559	57.1178	-8.26553	57.0178	8.48121	57.0178	-8.46642	57.0178	7.45431	57.0178	-7.45978	57.1178	5.68785	57.1178	-5.69318	57.1178	2.57689	57.0178	2.64336	57.0178	2.32618	57.1178	1.77512
57.2178	8.27941	57.2178	-8.28914	57.1178	8.50814	57.1178	-8.49329	57.1178	7.47815	57.1178	-7.48365	57.2178	5.71483	57.2178	-5.72025	57.2178	2.58423	57.1178	2.65175	57.1178	2.33363	57.2178	1.78356
57.3178	8.30284	57.3178	-8.31272	57.2178	8.53502	57.2178	-8.52017	57.2178	7.50199	57.2178	-7.50751	57.3178	5.74181	57.3178	-5.74731	57.3178	2.59157	57.2178	2.66014	57.2178	2.34106	57.3178	1.79198
57.4178	8.32629	57.4178	-8.33633	57.3178	8.56186	57.3178	-8.547	57.3178	7.52579	57.3178	-7.53136	57.4178	5.76877	57.4178	-5.77438	57.4178	2.59891	57.3178	2.66851	57.3178	2.3485	57.4178	1.80041
57.5178	8.34972	57.5178	-8.35986	57.4178	8.58871	57.4178	-8.57384	57.4178	7.54959	57.4178	-7.55516	57.5178	5.79574	57.5178	-5.80143	57.5178	2.60623	57.4178	2.67688	57.4178	2.35592	57.5178	1.80884
57.6178	8.37312	57.6178	-8.38342	57.5178	8.61551	57.5178	-8.60058	57.5178	7.57338	57.5178	-7.579	57.6178	5.8227	57.6178	-5.82847	57.6178	2.61355	57.5178	2.68523	57.5178	2.36335	57.6178	1.81726
57.7178	8.39649	57.7178	-8.40695	57.6178	8.64232	57.6178	-8.62739	57.6178	7.59717	57.6178	-7.6028	57.7178	5.84965	57.7178	-5.85551	57.7178	2.62087	57.6178	2.6936	57.6178	2.37077	57.7178	1.82568
57.8178	8.41984	57.8178	-8.43045	57.7178	8.66909	57.7178	-8.65414	57.7178	7.62091	57.7178	-7.62659	57.8178	5.87659	57.8178	-5.88255	57.8178	2.62818	57.7178	2.70194	57.7178	2.37819	57.8178	1.8341
57.9178	8.44321	57.9178	-8.45394	57.8178	8.69587	57.8178	-8.68086	57.8178	7.64464	57.8178	-7.65033	57.9178	5.90353	57.9178	-5.90956	57.9178	2.63549	57.8178	2.71029	57.8178	2.38559	57.9178	1.84252
58.0178	8.46651	58.0178	-8.47744	57.9178	8.7226	57.9178	-8.70752	57.9178	7.66838	57.9178	-7.67411	58.0178	5.93046	58.0178	-5.93657	58.0178	2.64279	57.9178	2.71861	57.9178	2.393	58.0178	1.85093
58.1178	8.48982	58.1178	-8.50087	58.0178	8.74934	58.0178	-8.73426	58.0178	7.6921	58.0178	-7.69784	58.1178	5.9574	58.1178	-5.9636	58.1178	2.65008	58.0178	2.72696	58.0178	2.4004	58.1178	1.85934
58.2178	8.51311	58.2178	-8.52432	58.1178	8.77603	58.1178	-8.76089	58.1178	7.71578	58.1178	-7.72157	58.2178	5.98429	58.2178	-5.99055	58.2178	2.65737	58.1178	2.73527	58.1178	2.4078	58.2178	1.86774
58.3178	8.53638	58.3178	-8.54775	58.2178	8.80268	58.2178	-8.78753	58.2178	7.73946	58.2178	-7.74525	58.3178	6.01125	58.3178	-6.01751	58.3178	2.66465	58.2178	2.74359	58.2178	2.41518	58.3178	1.87615
58.4178	8.55961	58.4178	-8.57115	58.3178	8.82935	58.3178	-8.81413	58.3178	7.76313	58.3178	-7.76897	58.4178	6.0381	58.4178	-6.04448	58.4178	2.67192	58.3178	2.75189	58.3178	2.42258	58.4178	1.88455
58.5178	8.58287	58.5178	-8.59453	58.4178	8.85596	58.4178	-8.84074	58.4178	7.7868	58.4178	-7.79264	58.5178	6.06501	58.5178	-6.07145	58.5178	2.6792	58.4178	2.76019	58.4178	2.42996	58.5178	1.89295
58.6178	8.60606	58.6178	-8.61788	58.5178	8.88259	58.5178	-8.86736	58.5178	7.81042	58.5178	-7.81627	58.6178	6.09187	58.6178	-6.09843	58.6178	2.68646	58.5178	2.7685	58.5178	2.43733	58.6178	1.90135
58.7178	8.62927	58.7178	-8.64121	58.6178	8.90917	58.6178	-8.89388	58.6178	7.83404	58.6178	-7.83993	58.7178	6.11873	58.7178	-6.12535	58.7178	2.69371	58.6178	2.77678	58.6178	2.4447	58.7178	1.90974
58.8178	8.6524	58.8178	-8.66456	58.7178	8.93576	58.7178	-8.92046	58.7178	7.85765	58.7178	-7.86355	58.8178	6.14561	58.8178	-6.15223	58.8178	2.70097	58.7178	2.78508	58.7178	2.45207	58.8178	1.91812
58.9178	8.67556	58.9178	-8.68789	58.8178	8.96237	58.8178	-8.94694	58.8178	7.88122	58.8178	-7.88717	58.9178	6.17243	58.9178	-6.17916	58.9178	2.70822	58.8178	2.79336	58.8178	2.45943	58.9178	1.9265
59.0178	8.69869	59.0178	-8.71114	58.9178	8.98893	58.9178	-8.97349	58.9178	7.90478	58.9178	-7.91078	59.0178	6.19925	59.0178	-6.20605	59.0178	2.71545	58.9178	2.80164	58.9178	2.46679	59.0178	1.93488
59.1178	8.72184	59.1178	-8.73441	59.0178	9.01544	59.0178	-8.99994	59.0178	7.92834	59.0178	-7.93435	59.1178	6.22608	59.1178	-6.23294	59.1178	2.72269	59.0178	2.8099	59.0178	2.47414	59.1178	1.94326
59.2178	8.74491	59.2178	-8.75771	59.1178	9.04196	59.1178	-9.0264	59.1178	7.9519	59.1178	-7.95791	59.2178	6.25292	59.2178	-6.25978	59.2178	2.72992	59.1178	2.81816	59.1178	2.48149	59.2178	1.95163
59.3178	8.76796	59.3178	-8.78093	59.2178	9.06844	59.2178	-9.05286	59.2178	7.9754	59.2178	-7.98147	59.3178	6.2797	59.3178	-6.28662	59.3178	2.73714	59.2178	2.82642	59.2178	2.48883	59.3178	1.96
59.4178	8.79104	59.4178	-8.80414	59.3178	9.09493	59.3178	-9.07928	59.3178	7.99891	59.3178	-8.00499	59.4178	6.30649	59.4178	-6.31347	59.4178	2.74436	59.3178	2.83467	59.3178	2.49616	59.4178	1.96836
59.5178	8.81409	59.5178	-8.82736	59.4178	9.12137	59.4178	-9.10571	59.4178	8.02237	59.4178	-8.02849	59.5178	6.33323	59.5178	-6.34027	59.5178	2.75158	59.4178	2.84292	59.4178	2.50349	59.5178	1.97671
59.6178	8.83711	59.6178	-8.85056	59.5178	9.14776	59.5178	-9.1321	59.5178	8.04587	59.5178	-8.052	59.6178	6.35998	59.6178	-6.36708	59.6178	2.75878	59.5178	2.85115	59.5178	2.51082	59.6178	1.98507
59.7178	8.8601	59.7178	-8.87373	59.6178	9.17422	59.6178	-9.15844	59.6178	8.06933	59.6178	-8.07551	59.7178	6.38673	59.7178	-6.39389	59.7178	2.76599	59.6178	2.85939	59.6178	2.51815	59.7178	1.99342
59.8178	8.88312	59.8178	-8.89688	59.7178	9.20058	59.7178	-9.18478	59.7178	8.09273	59.7178	-8.09896	59.8178	6.41349	59.8178	-6.4207	59.8178	2.77319	59.7178	2.86761	59.7178	2.52545	59.8178	2.00178
59.9178	8.90607	59.9178	-8.92006	59.8178	9.227	59.8178	-9.21114	59.8178	8.11618	59.8178	-8.12242	59.9178	6.4402	59.9178	-6.44747	59.9178	2.78038	59.8178	2.87584	59.8178	2.53277	59.9178	2.01012
60.0178	8.92905	60.0178	-8.94317	59.9178	9.25333	59.9178	-9.23745	59.9178	8.13958	59.9178	-8.14587	60.0178	6.46691	60.0178	-6.47419	60.0178	2.78757	59.9178	2.88405	59.9178	2.54008	60.0178	2.01845
				60.0178	9.27971	60.0178	-9.26372	60.0178	8.16298	60.0178	-8.16927							60.0178	2.89226	60.0178	2.54738
