# Supplementary material for: Buckling suppression of a thin-walled Miura-origami patterned tube
Source: PLoS One. 2022 Jul 26;17(7):e0270228. doi: 10.1371/journal.pone.0270228 (PMC9321408; doi:10.1371/journal.pone.0270228)
Supplement: S4 Table — (XLSX) [file pone.0270228.s005.xlsx]

## Sheet: C-ORI-L-1
DISPACEMENT/mm	AXIAL COMPRESSIVE FORCE/kN
0	0
0.41425	3.49129
1.21425	10.218
2.01425	16.9243
2.81425	23.6101
3.61425	30.2758
4.41425	36.9213
5.21425	43.5403
6.01425	50.1277
6.81425	56.6435
7.61425	63.0178
8.41425	69.2289
9.21425	75.2121
10.0143	80.9313
10.8143	86.3325
11.6143	91.3825
12.4143	96.079
13.2143	100.453
14.0143	104.502
14.8143	108.22
15.6143	111.579
16.4143	114.606
17.2143	117.35
18.0143	119.855
18.8143	122.126
19.6143	124.179
20.4143	126.015
21.2143	127.603
22.0143	128.867
22.8143	129.863
23.6143	130.68
24.4143	131.357
25.2143	131.94
26.0143	132.463
26.8143	132.952
27.6143	133.414
28.4143	133.854
29.2143	134.277
30.0143	134.684
30.8143	135.077
31.6143	135.455
32.4143	135.823
33.2143	136.179
34.0143	136.527
34.8143	136.865
35.6143	137.194
36.4143	137.514
37.2143	137.826
38.0143	138.132
38.8143	138.431
39.6143	138.724
40.4143	139.011
41.2143	139.294
42.0143	139.572
42.8143	139.845
43.6143	140.114
44.4143	140.38
45.2143	140.642
46.0143	140.902
46.8143	141.16
47.6143	141.416
48.4143	141.672
49.2143	141.926
50.0143	142.178
50.8143	142.43
51.6143	142.681
52.4143	142.934
53.2143	143.186
54.0143	143.439
54.8143	143.692
55.6143	143.946
56.4143	144.2
57.2143	144.454
58.0143	144.708
58.8143	144.961
59.6143	145.214
60.4143	145.466
61.2143	145.717
62.0143	145.968
62.8143	146.218
63.6143	146.467
64.4143	146.715
65.2143	146.961
66.0143	147.207
66.8143	147.451
67.6143	147.694
68.4143	147.935
69.2143	148.175
70.0143	148.415
70.8143	148.655
71.6143	148.892
72.4143	149.128
73.2143	149.361
74.0143	149.591
74.8143	149.819
75.6143	150.043
76.4143	150.264
77.2143	150.481
78.0143	150.694
78.8143	150.903
79.6143	151.1
80	151.197

## Sheet: C-ORI-L-2
DISPACEMENT/mm	AXIAL COMPRESSIVE FORCE/kN
0	0
0.41425	3.41611
1.21425	9.99801
2.01425	16.5599
2.81425	23.1019
3.61425	29.6243
4.41425	36.1271
5.21425	42.6064
6.01425	49.0567
6.81425	55.4453
7.61425	61.7204
8.41425	67.8429
9.21425	73.7618
10.0143	79.4313
10.8143	84.8227
11.6143	89.8944
12.4143	94.6405
13.2143	99.0566
14.0143	103.187
14.8143	106.996
15.6143	110.472
16.4143	113.61
17.2143	116.459
18.0143	119.055
18.8143	121.419
19.6143	123.565
20.4143	125.501
21.2143	127.205
22.0143	128.61
22.8143	129.697
23.6143	130.584
24.4143	131.33
25.2143	131.981
26.0143	132.558
26.8143	133.086
27.6143	133.582
28.4143	134.055
29.2143	134.51
30.0143	134.948
30.8143	135.369
31.6143	135.777
32.4143	136.172
33.2143	136.555
34.0143	136.929
34.8143	137.293
35.6143	137.648
36.4143	137.995
37.2143	138.333
38.0143	138.664
38.8143	138.987
39.6143	139.304
40.4143	139.614
41.2143	139.917
42.0143	140.214
42.8143	140.504
43.6143	140.791
44.4143	141.073
45.2143	141.351
46.0143	141.626
46.8143	141.897
47.6143	142.168
48.4143	142.435
49.2143	142.701
50.0143	142.964
50.8143	143.227
51.6143	143.489
52.4143	143.75
53.2143	144.01
54.0143	144.271
54.8143	144.532
55.6143	144.793
56.4143	145.054
57.2143	145.315
58.0143	145.575
58.8143	145.833
59.6143	146.091
60.4143	146.349
61.2143	146.606
62.0143	146.862
62.8143	147.117
63.6143	147.373
64.4143	147.628
65.2143	147.882
66.0143	148.135
66.8143	148.388
67.6143	148.64
68.4143	148.892
69.2143	149.144
70.0143	149.396
70.8143	149.648
71.6143	149.899
72.4143	150.151
73.2143	150.402
74.0143	150.653
74.8143	150.903
75.6143	151.152
76.4143	151.401
77.2143	151.647
78.0143	151.892
78.8143	152.135
79.6143	152.373
80	152.489

## Sheet: C-ORI-L-3
DISPACEMENT/mm	AXIAL COMPRESSIVE FORCE/kN
0	0
0.41425	8.59333
1.21425	25.1606
2.01425	41.6911
2.81425	58.1761
3.61425	74.5209
4.41425	90.3791
5.21425	105.36
6.01425	119.067
6.81425	131.508
7.61425	142.5
8.41425	151.938
9.21425	160.014
10.0143	166.996
10.8143	173.075
11.6143	178.403
12.4143	183.062
13.2143	187.153
14.0143	190.73
14.8143	193.839
15.6143	196.503
16.4143	198.792
17.2143	200.796
18.0143	202.542
18.8143	204.092
19.6143	205.475
20.4143	206.717
21.2143	207.847
22.0143	208.876
22.8143	209.806
23.6143	210.624
24.4143	211.326
25.2143	211.905
26.0143	212.343
26.8143	212.611
27.6143	212.681
28.4143	212.667
29.2143	212.329
30.0143	211.749
30.8143	210.889
31.6143	209.738
32.4143	208.304
33.2143	206.585
34.0143	204.601
34.8143	202.367
35.6143	199.901
36.4143	197.245
37.2143	194.454
38.0143	191.573
38.8143	188.641
39.6143	185.698
40.4143	182.764
41.2143	179.868
42.0143	177.028
42.8143	174.266
43.6143	171.588
44.4143	168.996
45.2143	166.491
46.0143	164.07
46.8143	161.731
47.6143	159.471
48.4143	157.285
49.2143	155.167
50.0143	153.118
50.8143	151.136
51.6143	149.217
52.4143	147.363
53.2143	145.572
54.0143	143.839
54.8143	142.16
55.6143	140.535
56.4143	138.962
57.2143	137.438
58.0143	135.961
58.8143	134.527
59.6143	133.136
60.4143	131.785
61.2143	130.473
62.0143	129.199
62.8143	127.96
63.6143	126.756
64.4143	125.52
65.2143	124.376
66.0143	123.268
66.8143	122.189
67.6143	121.137
68.4143	120.112
69.2143	119.11
70.0143	118.133
70.8143	117.178
71.6143	116.246
72.4143	115.334
73.2143	114.441
74.0143	113.568
74.8143	112.714
75.6143	111.878
76.4143	111.059
77.2143	110.255
78.0143	109.467
78.8143	108.694
79.6143	107.936
80	107.586

## Sheet: C-ORI-L-4
DISPACEMENT/mm	AXIAL COMPRESSIVE FORCE/kN
0	0
0.41425	3.49533
1.21425	10.2294
2.01425	16.9425
2.81425	23.6348
3.61425	30.3064
4.41425	36.9571
5.21425	43.5808
6.01425	50.1685
6.81425	56.6651
7.61425	63.0166
8.41425	69.1914
9.21425	75.1199
10.0143	80.7781
10.8143	86.0976
11.6143	91.0901
12.4143	95.7523
13.2143	100.097
14.0143	104.108
14.8143	107.793
15.6143	111.145
16.4143	114.192
17.2143	116.97
18.0143	119.506
18.8143	121.817
19.6143	123.926
20.4143	125.839
21.2143	127.528
22.0143	128.914
22.8143	130.014
23.6143	130.91
24.4143	131.681
25.2143	132.347
26.0143	132.93
26.8143	133.462
27.6143	133.966
28.4143	134.445
29.2143	134.903
30.0143	135.342
30.8143	135.765
31.6143	136.174
32.4143	136.569
33.2143	136.951
34.0143	137.322
34.8143	137.684
35.6143	138.035
36.4143	138.379
37.2143	138.714
38.0143	139.043
38.8143	139.364
39.6143	139.679
40.4143	139.988
41.2143	140.294
42.0143	140.597
42.8143	140.898
43.6143	141.198
44.4143	141.497
45.2143	141.796
46.0143	142.095
46.8143	142.394
47.6143	142.694
48.4143	142.994
49.2143	143.293
50.0143	143.592
50.8143	143.89
51.6143	144.189
52.4143	144.487
53.2143	144.785
54.0143	145.084
54.8143	145.381
55.6143	145.679
56.4143	145.976
57.2143	146.272
58.0143	146.568
58.8143	146.864
59.6143	147.159
60.4143	147.454
61.2143	147.749
62.0143	148.043
62.8143	148.336
63.6143	148.63
64.4143	148.923
65.2143	149.216
66.0143	149.509
66.8143	149.803
67.6143	150.096
68.4143	150.389
69.2143	150.682
70.0143	150.973
70.8143	151.264
71.6143	151.553
72.4143	151.842
73.2143	152.129
74.0143	152.414
74.8143	152.698
75.6143	152.979
76.4143	153.258
77.2143	153.534
78.0143	153.808
78.8143	154.079
79.6143	154.347
80	154.476

## Sheet: C-ORI-L-5
DISPACEMENT/mm	AXIAL COMPRESSIVE FORCE/kN
0	0
0.41425	7.40343
1.21425	21.6034
2.01425	35.6764
2.81425	49.6239
3.61425	63.4453
4.41425	77.1047
5.21425	90.3903
6.01425	103.114
6.81425	114.924
7.61425	125.635
8.41425	135.344
9.21425	143.906
10.0143	151.137
10.8143	157.217
11.6143	162.33
12.4143	166.576
13.2143	169.919
14.0143	171.934
14.8143	172.604
15.6143	172.774
16.4143	172.742
17.2143	172.588
18.0143	172.359
18.8143	172.085
19.6143	171.788
20.4143	171.484
21.2143	171.192
22.0143	170.912
22.8143	170.63
23.6143	170.341
24.4143	170.038
25.2143	169.719
26.0143	169.383
26.8143	169.032
27.6143	168.671
28.4143	168.307
29.2143	167.962
30.0143	167.634
30.8143	167.333
31.6143	167.061
32.4143	166.812
33.2143	166.589
34.0143	166.398
34.8143	166.243
35.6143	166.123
36.4143	166.031
37.2143	165.958
38.0143	165.903
38.8143	165.863
39.6143	165.835
40.4143	165.816
41.2143	165.802
42.0143	165.791
42.8143	165.783
43.6143	165.777
44.4143	165.776
45.2143	165.777
46.0143	165.779
46.8143	165.788
47.6143	165.804
48.4143	165.82
49.2143	165.834
50.0143	165.848
50.8143	165.86
51.6143	165.878
52.4143	165.898
53.2143	165.923
54.0143	165.951
54.8143	165.984
55.6143	166.022
56.4143	166.069
57.2143	166.123
58.0143	166.183
58.8143	166.249
59.6143	166.324
60.4143	166.407
61.2143	166.501
62.0143	166.607
62.8143	166.723
63.6143	166.849
64.4143	166.985
65.2143	167.13
66.0143	167.284
66.8143	167.444
67.6143	167.611
68.4143	167.784
69.2143	167.961
70.0143	168.141
70.8143	168.323
71.6143	168.506
72.4143	168.69
73.2143	168.875
74.0143	169.059
74.8143	169.242
75.6143	169.425
76.4143	169.605
77.2143	169.784
78.0143	169.961
78.8143	170.137
79.6143	170.312
80	170.396

## Sheet: C-ORI-L-6
DISPACEMENT/mm	AXIAL COMPRESSIVE FORCE/kN
0	0
0.41425	3.86214
1.21425	11.322
2.01425	18.7834
2.81425	26.2465
3.61425	33.7111
4.41425	41.177
5.21425	48.6318
6.01425	56.0538
6.81425	63.3982
7.61425	70.5854
8.41425	77.6045
9.21425	84.389
10.0143	90.933
10.8143	97.056
11.6143	102.614
12.4143	107.644
13.2143	112.162
14.0143	116.249
14.8143	119.945
15.6143	123.278
16.4143	126.258
17.2143	128.89
18.0143	131.171
18.8143	133.108
19.6143	134.69
20.4143	135.927
21.2143	136.857
22.0143	137.498
22.8143	137.868
23.6143	137.984
24.4143	137.875
25.2143	137.552
26.0143	137.06
26.8143	136.432
27.6143	135.699
28.4143	134.867
29.2143	133.94
30.0143	132.961
30.8143	131.933
31.6143	130.87
32.4143	129.791
33.2143	128.703
34.0143	127.606
34.8143	126.507
35.6143	125.41
36.4143	124.307
37.2143	123.212
38.0143	122.134
38.8143	121.068
39.6143	120.004
40.4143	118.952
41.2143	117.92
42.0143	116.912
42.8143	115.922
43.6143	114.955
44.4143	114.003
45.2143	113.067
46.0143	112.147
46.8143	111.248
47.6143	110.37
48.4143	109.508
49.2143	108.663
50.0143	107.833
50.8143	107.019
51.6143	106.223
52.4143	105.444
53.2143	104.68
54.0143	103.931
54.8143	103.197
55.6143	102.48
56.4143	101.778
57.2143	101.089
58.0143	100.414
58.8143	99.7537
59.6143	99.1059
60.4143	98.47
61.2143	97.8462
62.0143	97.234
62.8143	96.6322
63.6143	96.0415
64.4143	95.4618
65.2143	94.8928
66.0143	94.3343
66.8143	93.7861
67.6143	93.2475
68.4143	92.7182
69.2143	92.1983
70.0143	91.6874
70.8143	91.1853
71.6143	90.6917
72.4143	90.2067
73.2143	89.7298
74.0143	89.2609
74.8143	88.7991
75.6143	88.3444
76.4143	87.8974
77.2143	87.4577
78.0143	87.025
78.8143	86.5992
79.6143	86.1803
80	85.9809
